# Supplementary material for: 4-(4-Iodo­anilino)-2-methyl­ene-4-oxo­butanoic acid
Source: Acta Crystallogr Sect E Struct Rep Online. 2012 Dec 15;69(Pt 1):o83. doi: 10.1107/S160053681205012X (PMC3588263; doi:10.1107/S160053681205012X)
Supplement: Supplementary file 1 [file e-69-00o83-sup1.cif]

##############################################################################
#                                                                            #
# This CIF contains the data in a paper accepted for publication in          #
# Acta Crystallographica Section E. It conforms to the requirements of       #
# Notes for Authors for Acta Crystallographica Section E, and has been       #
# peer reviewed under the auspices of the IUCr Commission on Journals.       #
#                                                                            #
# Full details of the Crystallographic Information File format               #
# are given in the paper "The Crystallographic Information File (CIF):       #
# a New Standard Archive File for Crystallography" by S. R. Hall, F. H.      #
# Allen and I. D. Brown [Acta Cryst. (1991), A47, 655-685].                  #
#                                                                            #
# The current version of the core CIF dictionary is obtainable from          #
# ftp://ftp.iucr.org/pub/cif_core.dic.                                       #
#                                                                            #
# Software is freely available for graphical display of the structure(s)     #
# in this CIF. For information consult the CIF software page                 #
# http://www.iucr.org/resources/cif/software.                                #
#                                                                            #
# This file may be used for bona fide research purposes within the           #
# scientific community so long as proper attribution is given to the journal # 
# article from which it was obtained.                                        #
#                                                                            #
##############################################################################
data_I
_audit_creation_method     SHELXL-97
_chemical_name_systematic
;
4-(4-Iodoanilino)-2-methylene-4-oxobutanoic acid
;
_chemical_name_common
;
;
_chemical_formula_moiety     'C11 H10 I N O3'
_chemical_formula_sum     'C11 H10 I N O3'
_chemical_formula_iupac     'C11 H10 I N O3'
_chemical_formula_weight     331.10
_chemical_melting_point_gt     447
_chemical_melting_point_lt     445
_symmetry_cell_setting     monoclinic
_symmetry_space_group_name_H-M     'P 21/c'
_symmetry_space_group_name_Hall     '-P 2ybc'
loop_
    _symmetry_equiv_pos_as_xyz
    'x, y, z'
    '-x, y+1/2, -z+1/2'
    '-x, -y, -z'
    'x, -y-1/2, z-1/2'
_cell_length_a     23.1111(6)
_cell_length_b     4.78630(10)
_cell_length_c     10.4262(2)
_cell_angle_alpha     90.00
_cell_angle_beta     97.0710(10)
_cell_angle_gamma     90.00
_cell_volume     1144.54(4)
_cell_formula_units_Z     4
_cell_measurement_reflns_used     9343
_cell_measurement_theta_min     2.66
_cell_measurement_theta_max     28.31
_cell_measurement_temperature     200(2)
_exptl_crystal_description     'rectangular'
_exptl_crystal_colour     colourless
_exptl_crystal_size_max     0.29
_exptl_crystal_size_mid     0.16
_exptl_crystal_size_min     0.10
_exptl_crystal_density_diffrn     1.921
_exptl_crystal_density_meas     ?
_exptl_crystal_density_method     'not measured'
_exptl_crystal_F_000     640
_exptl_absorpt_coefficient_mu     2.789
_exptl_absorpt_correction_type     multi-scan
_exptl_absorpt_process_details
;
(SADABS; Bruker, 2008)
;
_exptl_absorpt_correction_T_min     0.503
_exptl_absorpt_correction_T_max     0.776
_exptl_special_details     ?
_diffrn_ambient_temperature     200(2)
_diffrn_radiation_type     MoK\a
_diffrn_radiation_wavelength     0.71073
_diffrn_radiation_source     'fine-focus sealed tube'
_diffrn_radiation_monochromator     graphite
_diffrn_measurement_device_type     'Bruker APEXII CCD'
_diffrn_measurement_method     '\f and \w scans'
_diffrn_reflns_number     12435
_diffrn_reflns_av_R_equivalents     0.0148
_diffrn_reflns_av_sigmaI/netI     0.0117
_diffrn_reflns_theta_min     2.66
_diffrn_reflns_theta_max     28.31
_diffrn_reflns_theta_full     28.31
_diffrn_measured_fraction_theta_max     0.995
_diffrn_measured_fraction_theta_full     0.995
_diffrn_reflns_limit_h_min     -30
_diffrn_reflns_limit_h_max     30
_diffrn_reflns_limit_k_min     -6
_diffrn_reflns_limit_k_max     6
_diffrn_reflns_limit_l_min     -8
_diffrn_reflns_limit_l_max     13
_refine_special_details
;
;
_reflns_number_total     2839
_reflns_number_gt     2612
_reflns_threshold_expression     I>2sigma(I)
_refine_ls_structure_factor_coef     Fsqd
_refine_ls_matrix_type     full
_refine_ls_R_factor_all     0.0202
_refine_ls_R_factor_gt     0.0178
_refine_ls_wR_factor_gt     0.0450
_refine_ls_wR_factor_ref     0.0468
_refine_ls_goodness_of_fit_ref     1.055
_refine_ls_restrained_S_all     1.055
_refine_ls_number_reflns     2839
_refine_ls_number_parameters     150
_refine_ls_number_restraints     0
_refine_ls_hydrogen_treatment     mixed
_refine_ls_weighting_scheme     calc
_refine_ls_weighting_details
         'calc w=1/[\s^2^(Fo^2^)+(0.0202P)^2^+0.9790P] where P=(Fo^2^+2Fc^2^)/3'
_atom_sites_solution_hydrogens     geom
_atom_sites_solution_primary     direct
_atom_sites_solution_secondary     difmap
_refine_ls_shift/su_max     0.002
_refine_ls_shift/su_mean     0.000
_refine_diff_density_max     0.728
_refine_diff_density_min     -0.609
_refine_ls_extinction_method     none
loop_
    _atom_type_symbol
    _atom_type_description
    _atom_type_scat_dispersion_real
    _atom_type_scat_dispersion_imag
    _atom_type_scat_source
    'C' 'C' 0.0033 0.0016
                         'International Tables Vol C Tables 4.2.6.8 and 6.1.1.4'
    'H' 'H' 0.0000 0.0000
                         'International Tables Vol C Tables 4.2.6.8 and 6.1.1.4'
    'I' 'I' -0.4742 1.8119
                         'International Tables Vol C Tables 4.2.6.8 and 6.1.1.4'
    'N' 'N' 0.0061 0.0033
                         'International Tables Vol C Tables 4.2.6.8 and 6.1.1.4'
    'O' 'O' 0.0106 0.0060
                         'International Tables Vol C Tables 4.2.6.8 and 6.1.1.4'
_computing_data_collection     'APEX2 (Bruker, 2010)'
_computing_cell_refinement     'SAINT (Bruker, 2010)'
_computing_data_reduction     'SAINT (Bruker, 2010)'
_computing_structure_solution     'SHELXS97 (Sheldrick, 2008)'
_computing_structure_refinement     'SHELXL97 (Sheldrick, 2008)'
_computing_molecular_graphics
             'ORTEP-3 (Farrugia, 2012) and Mercury (Macrae <i>et al.</i>, 2008)'
_computing_publication_material
                            'SHELXL97 (Sheldrick, 2008) and PLATON (Spek, 2009)'
loop_
    _atom_site_type_symbol
    _atom_site_label
    _atom_site_fract_x
    _atom_site_fract_y
    _atom_site_fract_z
    _atom_site_U_iso_or_equiv
    _atom_site_adp_type
    _atom_site_calc_flag
    _atom_site_refinement_flags
    _atom_site_occupancy
    _atom_site_symmetry_multiplicity
    _atom_site_disorder_assembly
    _atom_site_disorder_group
    I I1 0.056006(5) -0.19408(3) 0.680940(13) 0.03784(5) Uani d . 1 1 . .
    O O1 0.48205(6) -0.1867(3) 0.34828(13) 0.0334(3) Uani d . 1 1 . .
    H H1 0.5045 -0.1852 0.4180 0.050 Uiso calc R 1 1 . .
    O O2 0.43726(6) 0.1500(3) 0.44728(13) 0.0335(3) Uani d . 1 1 . .
    O O3 0.30129(6) -0.2166(2) 0.35760(14) 0.0301(3) Uani d . 1 1 . .
    N N1 0.26626(6) 0.2123(3) 0.39810(15) 0.0238(3) Uani d . 1 1 . .
    H H71 0.2679(10) 0.382(5) 0.380(2) 0.031(6) Uiso d . 1 1 . .
    C C1 0.43994(7) -0.0058(4) 0.35485(16) 0.0232(3) Uani d . 1 1 . .
    C C2 0.39444(7) 0.0026(3) 0.24115(16) 0.0225(3) Uani d . 1 1 . .
    C C3 0.34191(7) 0.1767(3) 0.25648(16) 0.0232(3) Uani d . 1 1 . .
    H H3A 0.3198 0.2104 0.1703 0.028 Uiso calc R 1 1 . .
    H H3B 0.3547 0.3601 0.2937 0.028 Uiso calc R 1 1 . .
    C C4 0.30202(7) 0.0375(3) 0.34331(15) 0.0202(3) Uani d . 1 1 . .
    C C5 0.40223(8) -0.1299(4) 0.13366(18) 0.0330(4) Uani d . 1 1 . .
    H H5A 0.4371 -0.2318 0.1286 0.040 Uiso calc R 1 1 . .
    H H5B 0.3729 -0.1235 0.0614 0.040 Uiso calc R 1 1 . .
    C C11 0.21964(7) 0.1204(3) 0.46527(16) 0.0218(3) Uani d . 1 1 . .
    C C12 0.22773(7) -0.0842(4) 0.55994(17) 0.0263(3) Uani d . 1 1 . .
    H H12 0.2652 -0.1644 0.5823 0.032 Uiso calc R 1 1 . .
    C C13 0.18104(8) -0.1721(4) 0.62227(18) 0.0284(4) Uani d . 1 1 . .
    H H13 0.1864 -0.3137 0.6865 0.034 Uiso calc R 1 1 . .
    C C14 0.12659(7) -0.0515(4) 0.58994(16) 0.0265(3) Uani d . 1 1 . .
    C C15 0.11850(8) 0.1576(4) 0.49805(19) 0.0308(4) Uani d . 1 1 . .
    H H15 0.0813 0.2421 0.4777 0.037 Uiso calc R 1 1 . .
    C C16 0.16521(8) 0.2432(4) 0.43571(18) 0.0290(4) Uani d . 1 1 . .
    H H16 0.1599 0.3867 0.3724 0.035 Uiso calc R 1 1 . .
loop_
    _atom_site_aniso_label
    _atom_site_aniso_U_11
    _atom_site_aniso_U_22
    _atom_site_aniso_U_33
    _atom_site_aniso_U_12
    _atom_site_aniso_U_13
    _atom_site_aniso_U_23
    I1 0.02465(7) 0.04793(9) 0.04370(9) -0.00628(5) 0.01530(5) -0.00051(6)
    O1 0.0276(6) 0.0373(7) 0.0342(7) 0.0105(5) -0.0003(5) -0.0044(6)
    O2 0.0336(7) 0.0386(8) 0.0276(6) 0.0087(6) 0.0003(5) -0.0064(5)
    O3 0.0333(7) 0.0172(5) 0.0428(7) 0.0000(5) 0.0167(6) 0.0006(5)
    N1 0.0239(7) 0.0160(6) 0.0331(7) 0.0002(5) 0.0096(6) 0.0033(6)
    C1 0.0217(7) 0.0230(7) 0.0258(7) 0.0002(6) 0.0066(6) 0.0026(6)
    C2 0.0204(7) 0.0216(7) 0.0262(7) -0.0017(6) 0.0060(6) 0.0036(6)
    C3 0.0205(7) 0.0223(8) 0.0274(8) 0.0007(6) 0.0050(6) 0.0052(6)
    C4 0.0179(7) 0.0194(7) 0.0230(7) -0.0010(5) 0.0011(5) 0.0009(6)
    C5 0.0271(9) 0.0400(10) 0.0320(9) 0.0016(7) 0.0040(7) -0.0066(8)
    C11 0.0201(7) 0.0201(7) 0.0261(7) -0.0020(6) 0.0064(6) -0.0024(6)
    C12 0.0194(7) 0.0279(8) 0.0318(8) 0.0017(6) 0.0046(6) 0.0035(7)
    C13 0.0251(8) 0.0316(9) 0.0294(8) -0.0007(7) 0.0072(7) 0.0045(7)
    C14 0.0194(7) 0.0323(9) 0.0291(8) -0.0046(6) 0.0083(6) -0.0042(7)
    C15 0.0182(7) 0.0390(10) 0.0356(9) 0.0038(7) 0.0055(7) 0.0012(8)
    C16 0.0246(8) 0.0306(9) 0.0324(9) 0.0044(7) 0.0060(7) 0.0070(7)
_geom_special_details
;
;
loop_
    _geom_bond_atom_site_label_1
    _geom_bond_atom_site_label_2
    _geom_bond_site_symmetry_2
    _geom_bond_distance
    _geom_bond_publ_flag
    I1 C14 . 2.0994(16) ?
    O1 C1 . 1.311(2) ?
    O1 H1 . 0.8400 ?
    O2 C1 . 1.226(2) ?
    O3 C4 . 1.2258(19) ?
    N1 C4 . 1.351(2) ?
    N1 C11 . 1.425(2) ?
    N1 H71 . 0.83(2) ?
    C1 C2 . 1.485(2) ?
    C2 C5 . 1.319(2) ?
    C2 C3 . 1.497(2) ?
    C3 C4 . 1.523(2) ?
    C3 H3A . 0.9900 ?
    C3 H3B . 0.9900 ?
    C5 H5A . 0.9500 ?
    C5 H5B . 0.9500 ?
    C11 C12 . 1.387(2) ?
    C11 C16 . 1.388(2) ?
    C12 C13 . 1.392(2) ?
    C12 H12 . 0.9500 ?
    C13 C14 . 1.388(2) ?
    C13 H13 . 0.9500 ?
    C14 C15 . 1.382(3) ?
    C15 C16 . 1.389(3) ?
    C15 H15 . 0.9500 ?
    C16 H16 . 0.9500 ?
loop_
    _geom_angle_atom_site_label_1
    _geom_angle_atom_site_label_2
    _geom_angle_atom_site_label_3
    _geom_angle_site_symmetry_1
    _geom_angle_site_symmetry_3
    _geom_angle
    _geom_angle_publ_flag
    C1 O1 H1 . . 109.5 ?
    C4 N1 C11 . . 123.75(14) ?
    C4 N1 H71 . . 117.5(16) ?
    C11 N1 H71 . . 117.8(16) ?
    O2 C1 O1 . . 123.55(16) ?
    O2 C1 C2 . . 120.76(15) ?
    O1 C1 C2 . . 115.69(15) ?
    C5 C2 C1 . . 120.52(16) ?
    C5 C2 C3 . . 123.74(16) ?
    C1 C2 C3 . . 115.70(14) ?
    C2 C3 C4 . . 112.22(13) ?
    C2 C3 H3A . . 109.2 ?
    C4 C3 H3A . . 109.2 ?
    C2 C3 H3B . . 109.2 ?
    C4 C3 H3B . . 109.2 ?
    H3A C3 H3B . . 107.9 ?
    O3 C4 N1 . . 123.00(15) ?
    O3 C4 C3 . . 121.66(15) ?
    N1 C4 C3 . . 115.28(14) ?
    C2 C5 H5A . . 120.0 ?
    C2 C5 H5B . . 120.0 ?
    H5A C5 H5B . . 120.0 ?
    C12 C11 C16 . . 119.74(15) ?
    C12 C11 N1 . . 121.60(15) ?
    C16 C11 N1 . . 118.65(15) ?
    C11 C12 C13 . . 120.12(16) ?
    C11 C12 H12 . . 119.9 ?
    C13 C12 H12 . . 119.9 ?
    C14 C13 C12 . . 119.52(16) ?
    C14 C13 H13 . . 120.2 ?
    C12 C13 H13 . . 120.2 ?
    C15 C14 C13 . . 120.72(16) ?
    C15 C14 I1 . . 120.15(13) ?
    C13 C14 I1 . . 119.13(13) ?
    C14 C15 C16 . . 119.43(16) ?
    C14 C15 H15 . . 120.3 ?
    C16 C15 H15 . . 120.3 ?
    C11 C16 C15 . . 120.43(17) ?
    C11 C16 H16 . . 119.8 ?
    C15 C16 H16 . . 119.8 ?
loop_
    _geom_torsion_atom_site_label_1
    _geom_torsion_atom_site_label_2
    _geom_torsion_atom_site_label_3
    _geom_torsion_atom_site_label_4
    _geom_torsion_site_symmetry_1
    _geom_torsion_site_symmetry_2
    _geom_torsion_site_symmetry_3
    _geom_torsion_site_symmetry_4
    _geom_torsion
    _geom_torsion_publ_flag
    O2 C1 C2 C5 . . . . 168.65(18) ?
    O1 C1 C2 C5 . . . . -11.0(2) ?
    O2 C1 C2 C3 . . . . -9.2(2) ?
    O1 C1 C2 C3 . . . . 171.13(14) ?
    C5 C2 C3 C4 . . . . 108.2(2) ?
    C1 C2 C3 C4 . . . . -74.03(18) ?
    C11 N1 C4 O3 . . . . -7.6(3) ?
    C11 N1 C4 C3 . . . . 169.68(15) ?
    C2 C3 C4 O3 . . . . -25.0(2) ?
    C2 C3 C4 N1 . . . . 157.71(14) ?
    C4 N1 C11 C12 . . . . 49.1(2) ?
    C4 N1 C11 C16 . . . . -131.82(18) ?
    C16 C11 C12 C13 . . . . 2.0(3) ?
    N1 C11 C12 C13 . . . . -179.01(16) ?
    C11 C12 C13 C14 . . . . -0.7(3) ?
    C12 C13 C14 C15 . . . . -1.0(3) ?
    C12 C13 C14 I1 . . . . 178.29(14) ?
    C13 C14 C15 C16 . . . . 1.4(3) ?
    I1 C14 C15 C16 . . . . -177.91(14) ?
    C12 C11 C16 C15 . . . . -1.6(3) ?
    N1 C11 C16 C15 . . . . 179.35(17) ?
    C14 C15 C16 C11 . . . . -0.1(3) ?
loop_
    _geom_hbond_atom_site_label_D
    _geom_hbond_atom_site_label_H
    _geom_hbond_atom_site_label_A
    _geom_hbond_site_symmetry_A
    _geom_hbond_distance_DH
    _geom_hbond_distance_HA
    _geom_hbond_distance_DA
    _geom_hbond_angle_DHA
    O1 H1 O2 3_656 0.84 1.83 2.6597(19) 170
    N1 H71 O3 1_565 0.83(2) 2.10(2) 2.8963(18) 161(2)
    C3 H3B O3 1_565 0.99 2.51 3.266(2) 134
_iucr_refine_instructions_details
;
TITL ca239_aa in P2(1)/c
CELL  0.71073   23.1111    4.7863   10.4262    90.000    97.071    90.000
ZERR        4    0.0006    0.0001    0.0002     0.000     0.001     0.000
LATT   1
SYMM             - X ,    0.50000 + Y ,    0.50000 - Z
SFAC  C  H  I  N  O
UNIT    44   40   4   4  12
ACTA
BOND $H
CONF
HTAB
TEMP -73
OMIT   1   0   0
OMIT   2   0   0
OMIT  12   1   1
OMIT -21   1   1
EQIV $1 -x+1, -y, -z+1
EQIV $2 x, y+1, z
HTAB O1 O2_$1
HTAB N1 O3_$2
HTAB C3 O3_$2
MPLA C11 C12 C13 C14 C15 C16
MPLA C1 O1 O2
L.S. 10
FMAP 2
PLAN -5
WGHT    0.020200    0.979000
FVAR       0.17797
I1    3    0.056006   -0.194077    0.680940    11.00000    0.02465    0.04793 =
         0.04370   -0.00051    0.01530   -0.00628
O1    5    0.482046   -0.186730    0.348280    11.00000    0.02761    0.03733 =
         0.03421   -0.00442   -0.00028    0.01055
AFIX 147
H1    2    0.504537   -0.185196    0.417998    11.00000   -1.50000
AFIX   0
O2    5    0.437257    0.149991    0.447278    11.00000    0.03357    0.03856 =
         0.02756   -0.00640    0.00030    0.00869
O3    5    0.301286   -0.216612    0.357602    11.00000    0.03326    0.01716 =
         0.04278    0.00056    0.01668   -0.00004
N1    4    0.266260    0.212315    0.398102    11.00000    0.02395    0.01596 =
         0.03315    0.00330    0.00965    0.00018
H71   2    0.267930    0.381854    0.380495    11.00000    0.03050
C1    1    0.439941   -0.005804    0.354847    11.00000    0.02172    0.02300 =
         0.02576    0.00260    0.00660    0.00015
C2    1    0.394444    0.002622    0.241154    11.00000    0.02038    0.02164 =
         0.02615    0.00361    0.00596   -0.00172
C3    1    0.341912    0.176721    0.256475    11.00000    0.02047    0.02231 =
         0.02740    0.00524    0.00504    0.00070
AFIX  23
H3A   2    0.319823    0.210414    0.170348    11.00000   -1.20000
H3B   2    0.354706    0.360089    0.293702    11.00000   -1.20000
AFIX   0
C4    1    0.302024    0.037520    0.343309    11.00000    0.01786    0.01939 =
         0.02305    0.00092    0.00107   -0.00103
C5    1    0.402226   -0.129906    0.133662    11.00000    0.02714    0.04000 =
         0.03204   -0.00664    0.00404    0.00164
AFIX  93
H5A   2    0.437148   -0.231767    0.128553    11.00000   -1.20000
H5B   2    0.372908   -0.123481    0.061364    11.00000   -1.20000
AFIX   0
C11   1    0.219638    0.120425    0.465273    11.00000    0.02007    0.02011 =
         0.02615   -0.00236    0.00644   -0.00202
C12   1    0.227726   -0.084184    0.559944    11.00000    0.01943    0.02794 =
         0.03177    0.00350    0.00455    0.00172
AFIX  43
H12   2    0.265206   -0.164450    0.582289    11.00000   -1.20000
AFIX   0
C13   1    0.181042   -0.172145    0.622274    11.00000    0.02506    0.03163 =
         0.02940    0.00448    0.00722   -0.00072
AFIX  43
H13   2    0.186405   -0.313723    0.686498    11.00000   -1.20000
AFIX   0
C14   1    0.126588   -0.051548    0.589937    11.00000    0.01938    0.03235 =
         0.02910   -0.00423    0.00825   -0.00465
C15   1    0.118499    0.157617    0.498051    11.00000    0.01822    0.03898 =
         0.03559    0.00120    0.00547    0.00383
AFIX  43
H15   2    0.081303    0.242087    0.477725    11.00000   -1.20000
AFIX   0
C16   1    0.165211    0.243208    0.435710    11.00000    0.02462    0.03060 =
         0.03236    0.00696    0.00595    0.00437
AFIX  43
H16   2    0.159885    0.386726    0.372416    11.00000   -1.20000
HKLF 4
REM  ca239_aa in P2(1)/c
REM R1 =  0.0178 for   2612 Fo > 4sig(Fo)  and  0.0202 for all   2839 data
REM    150 parameters refined using      0 restraints
END
;
data_global
_journal_date_recd_electronic     2012-11-09
_journal_date_accepted     2012-12-07
_journal_name_full     'Acta Crystallographica, Section E'
_journal_year     2013
_journal_volume     69
_journal_issue      1
_journal_page_first     o83
_journal_page_last     o83
_journal_paper_category     QO
_journal_paper_doi     10.1107/S160053681205012X
_journal_coeditor_code     GK2533
_publ_contact_author_name     'Dr Richard Betz'
_publ_contact_author_address
;
Department of Chemistry
Nelson Mandela Metropolitan University
Summerstrand Campus (South)
University Way
Summerstrand
PO Box 77000
Port Elizabeth
6031
South Africa
;
_publ_contact_author_email     'richard.betz@webmail.co.za'
_publ_contact_author_fax     '+27-41-504-4236'
_publ_contact_author_phone     '+27-41-504-4285'
_publ_section_title
;
4-(4-Iodoanilino)-2-methylene-4-oxobutanoic acid
;
loop_
    _publ_author_name
    _publ_author_address
    'Nayak, Prakash S.'
;
Mangalore University
Department of Studies in Chemistry
Mangalagangotri 574 199
India
;
    'Narayana, Badiadka'
;
Mangalore University
Department of Studies in Chemistry
Mangalagangotri 574 199
India
;
    'Yathirajan, Hemmige S.'
;
University of Mysore
Department of Studies in Chemistry
Manasagangotri
Mysore 570 006
India
;
    'Gerber, Thomas'
;
Nelson Mandela Metropolitan University
Summerstrand Campus
Department of Chemistry
University Way
Summerstrand
PO Box 77000
Port Elizabeth
6031
South Africa
;
    'van Brecht, Benjamin'
;
Nelson Mandela Metropolitan University
Summerstrand Campus
Department of Chemistry
University Way
Summerstrand
PO Box 77000
Port Elizabeth
6031
South Africa
;
    'Betz, Richard'
;
Nelson Mandela Metropolitan University
Summerstrand Campus
Department of Chemistry
University Way
Summerstrand
PO Box 77000
Port Elizabeth
6031
South Africa
;
