# Supplementary material for: 4-(4-Iodo­anilino)-2-methyl­ene-4-oxo­butanoic acid
Source: Acta Crystallogr Sect E Struct Rep Online. 2012 Dec 15;69(Pt 1):o83. doi: 10.1107/S160053681205012X (PMC3588263; doi:10.1107/S160053681205012X)
Supplement: Supplementary file 3 [file e-69-00o83-Isup3.hkl]

# 
# h,k,l, Fc-squared, Fo-squared, sigma(Fo-squared) and status flag 
# 
data_I
_shelx_title ' ca239_aa in P2(1)/c' 
_shelx_refln_list_code          4 
_shelx_F_calc_maximum      177.28 
_exptl_crystal_F_000       640.00 
_reflns_d_resolution_high  0.7494 
 
loop_ 
 _symmetry_equiv_pos_as_xyz 
 'x, y, z' 
 '-x, y+1/2, -z+1/2' 
 '-x, -y, -z' 
 'x, -y-1/2, z-1/2' 
 
_cell_length_a    23.1111 
_cell_length_b     4.7863 
_cell_length_c    10.4262 
_cell_angle_alpha  90.000 
_cell_angle_beta   97.071 
_cell_angle_gamma  90.000 
 
_shelx_F_squared_multiplier     1.000 
 
loop_ 
 _refln_index_h 
 _refln_index_k 
 _refln_index_l 
 _refln_F_squared_calc 
 _refln_F_squared_meas 
 _refln_F_squared_sigma 
 _refln_observed_status 
   3   0   0     1890.45     1879.54     81.12 o 
   4   0   0      504.38      479.13      5.37 o 
   5   0   0     2190.71     2253.28     21.55 o 
   6   0   0    10261.61    10310.06     98.27 o 
   7   0   0     6343.89     6303.96     60.49 o 
   8   0   0    29486.78    30159.28    326.90 o 
   9   0   0    21835.78    21826.04    206.64 o 
  10   0   0    13612.47    13916.99    132.56 o 
  11   0   0    15500.71    16335.20    155.40 o 
  12   0   0     5253.83     5597.96     53.00 o 
  13   0   0      425.00      518.05      7.59 o 
  14   0   0      722.49      728.48     12.17 o 
  15   0   0     1962.77     1973.50     23.76 o 
  16   0   0     9102.66     8830.11     99.03 o 
  17   0   0    12473.15    12251.25    137.75 o 
  18   0   0    14161.18    14130.53    189.61 o 
  19   0   0     4105.49     4229.88     58.49 o 
  20   0   0     2899.03     2955.22     66.46 o 
  21   0   0      195.60      237.58      7.36 o 
  22   0   0       14.51       61.47      9.95 o 
  23   0   0      724.03      740.82     14.18 o 
  24   0   0     2778.82     2743.61     40.30 o 
  25   0   0     1943.67     1947.91     30.25 o 
  26   0   0     2645.14     2539.27     62.20 o 
  27   0   0     1191.16     1241.74     24.15 o 
  28   0   0     3749.60     3828.35     65.99 o 
  29   0   0     1565.72     1642.98     27.12 o 
  30   0   0       70.90      118.08      7.70 o 
   1   1   0     1097.76     1251.85      7.56 o 
   2   1   0     9410.55     9271.99     54.59 o 
   3   1   0    20323.72    19725.21    114.66 o 
   4   1   0    23947.02    24089.78    139.84 o 
   5   1   0    26065.97    26059.82    158.97 o 
   6   1   0    18984.73    19177.33    112.02 o 
   7   1   0    12646.31    12933.48     76.23 o 
   8   1   0     2441.46     2526.60     15.72 o 
   9   1   0      660.40      722.22      5.19 o 
  10   1   0     4886.75     5077.33     30.95 o 
  11   1   0      789.10      693.34      5.13 o 
  12   1   0    22496.96    22605.09    145.73 o 
  13   1   0     8768.82     8628.08     63.08 o 
  14   1   0    10646.61    10470.61     94.32 o 
  15   1   0     6782.75     6847.56     54.64 o 
  16   1   0     5899.04     5941.27     47.79 o 
  17   1   0        2.15       12.32      2.25 o 
  18   1   0      358.79      351.21      4.87 o 
  19   1   0      239.67      222.20      4.81 o 
  20   1   0     1391.81     1370.68     20.60 o 
  21   1   0     3566.20     3489.20     43.06 o 
  22   1   0     5005.39     4880.13     47.91 o 
  23   1   0     5107.06     5004.04     60.70 o 
  24   1   0     1941.83     1962.48     26.27 o 
  25   1   0     1115.72     1122.09     13.77 o 
  26   1   0       44.27       54.81      3.70 o 
  27   1   0      118.57      106.84      4.87 o 
  28   1   0      297.91      269.46      6.63 o 
  29   1   0      643.18      583.65      9.55 o 
  30   1   0     1095.52     1071.16     14.25 o 
   0   2   0    21880.77    21409.52    170.61 o 
   1   2   0     9448.24     9368.25     53.11 o 
   2   2   0     3563.26     3328.08     18.96 o 
   3   2   0     1722.16     1721.15     10.18 o 
   4   2   0     1489.96     1547.63      8.86 o 
   5   2   0     2663.46     2787.54     16.05 o 
   6   2   0      312.76      298.41      2.68 o 
   7   2   0     5777.73     5715.65     32.21 o 
   8   2   0     9465.59     9473.16     56.04 o 
   9   2   0    12617.99    12504.47     84.46 o 
  10   2   0     7004.97     7201.31     46.70 o 
  11   2   0     1288.08     1152.00      9.09 o 
  12   2   0      183.85      172.93      3.19 o 
  13   2   0      452.25      439.30      5.18 o 
  14   2   0      212.95      200.28      3.60 o 
  15   2   0     1519.18     1549.26     13.88 o 
  16   2   0     2149.24     2116.68     18.34 o 
  17   2   0     4110.20     3897.39     38.36 o 
  18   2   0     2883.51     2774.16     28.14 o 
  19   2   0     3972.76     3821.36     37.89 o 
  20   2   0      818.82      794.05     10.30 o 
  21   2   0      246.15      250.76      5.52 o 
  22   2   0       10.08       14.92      4.28 o 
  23   2   0      152.61      145.23      4.77 o 
  24   2   0      456.01      439.56      9.41 o 
  25   2   0     1287.70     1270.33     15.47 o 
  26   2   0      982.23      935.06     12.51 o 
  27   2   0      756.29      744.57     10.97 o 
  28   2   0      936.78      950.01     12.98 o 
  29   2   0      108.36       97.39      6.81 o 
   1   3   0      163.04      175.88      2.62 o 
   2   3   0      235.58      204.36      2.93 o 
   3   3   0     1476.07     1498.10     11.66 o 
   4   3   0     3436.73     3705.50     26.63 o 
   5   3   0     2603.14     2643.36     19.43 o 
   6   3   0      667.65      681.23      6.26 o 
   7   3   0     2077.48     2148.72     16.14 o 
   8   3   0        8.58        5.56      1.55 o 
   9   3   0      610.90      618.62      5.91 o 
  10   3   0      280.26      268.69      3.68 o 
  11   3   0      117.66      120.70      2.91 o 
  12   3   0     1758.29     1775.94     17.74 o 
  13   3   0     2170.23     2212.98     17.97 o 
  14   3   0      451.57      443.22     11.89 o 
  15   3   0      525.41      550.81      7.93 o 
  16   3   0      632.86      652.92      9.89 o 
  17   3   0       74.96       87.41      3.47 o 
  18   3   0       12.32       12.45      2.51 o 
  19   3   0       54.15       58.98      3.16 o 
  20   3   0      366.91      353.88      5.99 o 
  21   3   0     1202.39     1154.65     12.68 o 
  22   3   0      600.69      591.18      8.76 o 
  23   3   0      212.89      239.98      5.61 o 
  24   3   0      384.42      389.86      7.05 o 
  25   3   0       12.86       17.48      3.23 o 
  26   3   0       52.44       55.44      3.82 o 
  27   3   0      107.01      112.55      6.07 o 
   0   4   0      255.56      289.88      6.55 o 
   1   4   0       30.35       46.77      2.62 o 
   2   4   0       13.55       29.45      2.32 o 
   3   4   0      188.19      199.07      4.01 o 
   4   4   0        1.53        2.85      1.97 o 
   5   4   0      340.97      298.59      5.06 o 
   6   4   0        5.10        6.95      2.60 o 
   7   4   0       76.27       70.37      3.47 o 
   8   4   0      311.30      364.54      9.19 o 
   9   4   0      693.85      725.76      9.98 o 
  10   4   0       26.96       38.91      4.69 o 
  11   4   0       30.94       32.34      2.99 o 
  12   4   0        0.42        6.90      2.90 o 
  13   4   0      173.02      159.16      4.91 o 
  14   4   0        0.43        1.92      2.75 o 
  15   4   0       45.08       44.64      3.49 o 
  16   4   0      245.30      246.75      5.80 o 
  17   4   0       19.21       26.07      3.31 o 
  18   4   0        2.65        7.68      3.27 o 
  19   4   0       13.77       21.90      3.38 o 
  20   4   0       69.33       79.10      4.45 o 
  21   4   0       33.66       42.96      3.86 o 
  22   4   0      167.37      162.43      6.24 o 
  23   4   0        1.67        2.09      3.47 o 
   1   5   0        0.45       -1.48      2.79 o 
   2   5   0       13.11        7.63      2.99 o 
   3   5   0        0.16        2.61      3.04 o 
   4   5   0       37.94       33.83      3.81 o 
   5   5   0       22.08       24.29      3.30 o 
   6   5   0      132.30      126.75      4.81 o 
   7   5   0      132.73      123.72      4.85 o 
   8   5   0      347.41      344.17      6.79 o 
   9   5   0        3.71        3.14      3.15 o 
  10   5   0      342.31      333.11      6.86 o 
  11   5   0        0.29       -0.88      3.11 o 
  12   5   0       46.27       36.76      3.65 o 
  13   5   0       82.76       92.46      4.51 o 
  14   5   0       22.34       21.62      3.61 o 
  15   5   0       45.62       43.41      3.93 o 
  16   5   0       63.30       61.58      4.35 o 
  17   5   0       29.59       28.72      3.94 o 
  18   5   0       56.16       50.66      4.28 o 
  19   5   0       80.59       86.51      5.63 o 
   0   6   0      397.59      378.67     10.60 o 
   1   6   0        0.70        9.39      3.46 o 
   2   6   0      302.30      304.35      8.70 o 
   3   6   0       43.50       43.01      5.20 o 
   4   6   0       12.62       14.24      3.59 o 
   5   6   0        0.43       -3.35      3.35 o 
   6   6   0       15.56       14.56      3.70 o 
   7   6   0       35.81       34.85      4.06 o 
   8   6   0      137.50      142.47      5.65 o 
   9   6   0       62.73       51.47      5.03 o 
  10   6   0       79.09       89.88      5.68 o 
 -30   1   1      334.22      356.87      7.68 o 
 -29   1   1      189.29      207.74      6.19 o 
 -28   1   1      533.90      530.95      8.87 o 
 -27   1   1        9.45       15.67      3.27 o 
 -26   1   1        7.17        4.54      2.99 o 
 -25   1   1      111.77      119.40      4.88 o 
 -24   1   1       46.71       60.61      3.58 o 
 -23   1   1     1018.76     1007.34     17.09 o 
 -22   1   1     1361.23     1420.53     22.92 o 
 -20   1   1      366.37      362.17      6.07 o 
 -19   1   1      301.49      315.75      5.64 o 
 -18   1   1      615.81      609.08      7.31 o 
 -17   1   1      105.42       98.72      3.36 o 
 -16   1   1        1.81        7.63      1.75 o 
 -15   1   1     1761.49     1807.37     16.86 o 
 -14   1   1      631.05      653.87      6.68 o 
 -13   1   1     2279.02     2369.49     16.93 o 
 -12   1   1     2719.75     3045.99     25.22 o 
 -11   1   1     4103.49     4379.13     25.75 o 
 -10   1   1     1265.20     1319.55      9.63 o 
  -9   1   1     1943.01     2282.63     13.73 o 
  -8   1   1      492.71      515.66      3.61 o 
  -7   1   1      596.75      679.53      4.43 o 
  -6   1   1      934.96      888.30      5.45 o 
  -5   1   1      231.84      269.67      3.86 o 
  -4   1   1     6819.51     6792.24     38.56 o 
  -3   1   1      208.56      237.77      1.97 o 
  -2   1   1    12273.17    12233.11     68.90 o 
  -1   1   1       33.02       41.17      2.18 o 
   0   1   1    15526.85    15657.80     87.70 o 
   1   1   1     1607.24     1684.31      9.66 o 
   2   1   1    12400.23    12533.66     67.71 o 
   3   1   1     1906.81     2190.98     25.89 o 
   4   1   1     1103.16     1214.39      7.72 o 
   5   1   1     2485.32     2610.01     14.84 o 
   6   1   1     6028.23     6459.99     43.17 o 
   7   1   1      756.94      852.73      5.82 o 
   8   1   1      850.26      946.17      6.42 o 
   9   1   1        3.94        0.90      0.94 o 
  10   1   1       90.24      117.70      2.66 o 
  11   1   1       50.20       43.63      1.84 o 
  13   1   1     1055.63     1070.74     12.13 o 
  14   1   1     2962.47     3158.72     28.15 o 
  15   1   1      337.04      385.90      9.18 o 
  16   1   1     2342.31     2381.39     21.95 o 
  17   1   1      511.08      549.45      9.62 o 
  18   1   1      496.62      536.51      6.90 o 
  19   1   1       22.17       24.56      2.68 o 
  20   1   1      605.91      587.56      8.25 o 
  21   1   1       21.76       25.69      2.92 o 
  22   1   1     1007.29      988.38     12.19 o 
  23   1   1        3.99       10.57      2.92 o 
  24   1   1      453.48      472.74      7.89 o 
  25   1   1      473.54      474.14      8.05 o 
  26   1   1      105.86      112.28      4.91 o 
  27   1   1       14.11       15.99      3.39 o 
  28   1   1       21.35       23.27      3.55 o 
  29   1   1       70.60       79.78      4.57 o 
 -29   2   1      161.83      177.39      7.04 o 
 -28   2   1      196.63      204.09      5.95 o 
 -27   2   1      915.28      913.36     12.85 o 
 -26   2   1      492.17      528.63      8.80 o 
 -25   2   1     1798.53     1762.85     19.85 o 
 -24   2   1      799.73      801.33     10.89 o 
 -23   2   1      327.29      329.66      6.61 o 
 -22   2   1      224.61      218.46      5.35 o 
 -21   2   1      212.33      213.23      5.24 o 
 -20   2   1      618.98      573.55      8.32 o 
 -19   2   1     1139.28     1212.55     13.93 o 
 -18   2   1     2283.74     2286.78     32.04 o 
 -17   2   1     1914.92     1948.24     22.28 o 
 -16   2   1     4229.73     4298.20     41.83 o 
 -15   2   1     1983.96     1918.28     16.67 o 
 -14   2   1     1402.55     1401.48     11.74 o 
 -13   2   1       36.23       37.20      1.62 o 
 -12   2   1       32.05       32.56      1.39 o 
 -11   2   1      810.00      785.37      5.94 o 
 -10   2   1     2790.77     2862.12     18.39 o 
  -9   2   1     3498.04     3382.46     20.38 o 
  -8   2   1     7117.24     7231.27     42.60 o 
  -7   2   1     8832.15     8961.04     50.47 o 
  -6   2   1     5191.22     5302.17     29.87 o 
  -5   2   1      739.93      717.96      6.18 o 
  -4   2   1     1542.32     1603.36      9.17 o 
  -3   2   1     1366.81     1382.81      8.37 o 
  -2   2   1       35.89       49.92      1.52 o 
  -1   2   1     8126.77     8190.96     46.40 o 
   0   2   1     8429.27     9028.60     54.06 o 
   1   2   1     8677.95     8650.25     48.93 o 
   2   2   1     5607.33     5511.81     31.00 o 
   3   2   1     2676.04     2839.01     20.92 o 
   4   2   1     3207.24     3346.02     18.95 o 
   5   2   1      175.08      157.19      2.25 o 
   6   2   1        1.68       10.91      1.55 o 
   7   2   1      184.49      185.50      2.37 o 
   8   2   1     4259.69     4453.35     26.29 o 
   9   2   1     1211.15     1320.71      9.53 o 
  10   2   1    10706.53    10826.88     70.20 o 
  11   2   1     2706.18     2812.64     22.99 o 
  12   2   1     4284.62     4240.71     37.34 o 
  13   2   1      975.23      992.36      9.43 o 
  14   2   1      226.66      215.01      3.76 o 
  15   2   1       18.73       19.78      1.97 o 
  16   2   1      247.39      263.45      4.33 o 
  17   2   1     1689.17     1601.14     17.32 o 
  18   2   1     2895.84     2768.49     28.18 o 
  19   2   1     1067.63     1075.33     12.83 o 
  20   2   1      641.92      657.87      9.12 o 
  21   2   1      679.53      717.02      9.79 o 
  22   2   1      903.01      890.42     11.56 o 
  23   2   1      376.56      344.30      6.74 o 
  24   2   1        4.63        8.27      3.07 o 
  25   2   1      320.88      295.33      6.58 o 
  26   2   1      175.51      175.05      5.79 o 
  27   2   1      396.53      390.25      7.77 o 
  28   2   1      964.85      967.62     13.76 o 
 -27   3   1      192.75      184.20      6.00 o 
 -26   3   1       16.91       15.38      3.55 o 
 -25   3   1       21.22       18.68      3.04 o 
 -24   3   1      332.36      323.91      6.31 o 
 -23   3   1     1766.40     1669.06     17.08 o 
 -22   3   1     1479.93     1448.22     15.16 o 
 -21   3   1     1692.53     1703.19     17.11 o 
 -20   3   1      971.89     1012.60     11.35 o 
 -19   3   1     1341.70     1268.15     13.68 o 
 -18   3   1      951.91      929.16     10.39 o 
 -17   3   1       10.85       15.89      2.75 o 
 -16   3   1       83.71       85.80      4.85 o 
 -15   3   1     2919.55     2738.29     27.90 o 
 -14   3   1     1214.98     1191.66     23.08 o 
 -13   3   1     5772.95     5676.22     46.02 o 
 -12   3   1     4218.39     4129.94     34.01 o 
 -11   3   1     3250.99     3223.16     26.85 o 
 -10   3   1     2702.86     2671.09     24.14 o 
  -9   3   1     1731.93     1788.50     14.57 o 
  -8   3   1       50.33       49.98      1.97 o 
  -7   3   1      242.40      238.03      3.39 o 
  -6   3   1     3283.47     3288.64     23.52 o 
  -5   3   1     3672.37     3670.73     26.07 o 
  -4   3   1     6773.01     6540.24     45.42 o 
  -3   3   1     5040.31     5017.31     35.16 o 
  -2   3   1     5757.44     5528.06     38.61 o 
  -1   3   1     2345.37     2295.50     16.76 o 
   0   3   1     4266.57     4517.19     31.73 o 
   1   3   1      118.93      111.24      3.71 o 
   2   3   1      999.72     1035.33      8.42 o 
   3   3   1     4467.89     4586.37     35.23 o 
   4   3   1     1756.88     1649.34     11.23 o 
   5   3   1     6557.73     6575.98     41.01 o 
   6   3   1     7461.01     7408.81     51.99 o 
   7   3   1     4163.85     4085.52     29.36 o 
   8   3   1     4202.20     4190.47     30.08 o 
   9   3   1      228.37      226.68      3.44 o 
  10   3   1        9.47       10.36      1.65 o 
  11   3   1      406.78      443.04      4.94 o 
  12   3   1     1067.96     1070.12      9.16 o 
  13   3   1     2028.96     1988.66     18.96 o 
  14   3   1     1680.63     1642.26     17.84 o 
  15   3   1     4333.09     4219.26     41.64 o 
  16   3   1     2155.75     2145.19     22.65 o 
  17   3   1     1313.11     1259.91     13.07 o 
  18   3   1      540.33      514.55      7.23 o 
  19   3   1      133.37      127.63      5.08 o 
  20   3   1      285.32      284.56      5.64 o 
  21   3   1      526.64      530.42      7.74 o 
  22   3   1     1016.19      980.84     11.38 o 
  23   3   1      972.80      999.72     11.75 o 
  24   3   1     1298.07     1307.74     14.37 o 
  25   3   1      672.08      672.81      9.37 o 
  26   3   1      442.00      443.71      8.47 o 
 -24   4   1      799.94      836.25     14.09 o 
 -23   4   1      446.11      453.68      9.83 o 
 -22   4   1       99.46      105.12      7.07 o 
 -21   4   1        3.55        3.22      3.17 o 
 -20   4   1      256.89      247.62      6.43 o 
 -19   4   1     1138.36     1128.53     18.72 o 
 -18   4   1     2032.72     2030.15     31.58 o 
 -17   4   1      851.48      844.77     11.40 o 
 -16   4   1     2189.29     2220.84     25.79 o 
 -15   4   1     1817.16     1843.17     20.28 o 
 -14   4   1      438.28      436.35      7.52 o 
 -13   4   1       61.17       58.09      3.55 o 
 -12   4   1      264.14      264.27      5.66 o 
 -11   4   1      268.23      265.26      5.78 o 
 -10   4   1     1768.68     1717.91     18.74 o 
  -9   4   1     1277.68     1200.03     13.89 o 
  -8   4   1     3695.43     3677.56     47.58 o 
  -7   4   1     5920.79     5891.08     51.85 o 
  -6   4   1     2958.69     2967.60     27.28 o 
  -5   4   1      316.93      286.23      5.14 o 
  -4   4   1      816.86      769.33      8.97 o 
  -3   4   1      174.26      142.43      5.37 o 
  -2   4   1      907.44      893.78      8.60 o 
  -1   4   1     2828.30     2832.26     22.48 o 
   0   4   1     2620.19     2566.47     20.57 o 
   1   4   1     3567.88     3424.44     26.76 o 
   2   4   1     2379.61     2328.31     20.18 o 
   3   4   1     2205.48     2084.39     19.87 o 
   4   4   1     1137.57     1098.03     11.69 o 
   5   4   1      498.10      455.42      6.51 o 
   6   4   1       20.77       23.45      2.53 o 
   7   4   1      114.15      111.47      4.44 o 
   8   4   1     1618.58     1626.48     17.95 o 
   9   4   1     3206.57     3236.02     32.68 o 
  10   4   1     6164.24     6061.97     58.69 o 
  11   4   1      701.51      704.15      9.75 o 
  12   4   1     1199.48     1174.46     13.97 o 
  13   4   1      981.92      955.30     12.11 o 
  14   4   1       72.83       66.96      3.82 o 
  15   4   1      250.04      271.25      6.22 o 
  16   4   1       43.37       50.01      3.57 o 
  17   4   1      712.60      727.90     10.42 o 
  18   4   1     1700.35     1682.95     19.22 o 
  19   4   1      567.84      564.90      9.19 o 
  20   4   1      796.14      801.03     13.08 o 
  21   4   1      936.75      942.58     13.12 o 
  22   4   1      446.12      426.89      8.21 o 
  23   4   1       12.20       18.53      3.83 o 
 -19   5   1      324.29      342.65      8.98 o 
 -18   5   1       90.57       87.94      5.32 o 
 -17   5   1       14.97       18.03      4.25 o 
 -16   5   1        0.41        0.27      3.75 o 
 -15   5   1      180.52      191.60      6.18 o 
 -14   5   1      803.42      805.40     11.48 o 
 -13   5   1     1176.54     1211.31     15.03 o 
 -12   5   1      726.13      747.62     13.04 o 
 -11   5   1      572.76      596.38      9.27 o 
 -10   5   1      516.01      524.73     11.07 o 
  -9   5   1      680.71      673.50      9.86 o 
  -8   5   1       82.67       82.41      4.51 o 
  -7   5   1      314.34      315.33      6.71 o 
  -6   5   1      962.70      947.82     13.26 o 
  -5   5   1      248.02      237.19      5.90 o 
  -4   5   1     1008.52     1013.00     13.26 o 
  -3   5   1     1466.87     1443.96     18.09 o 
  -2   5   1     2346.13     2364.49     25.10 o 
  -1   5   1       36.41       34.15      3.63 o 
   0   5   1      685.23      664.92      9.55 o 
   1   5   1      107.40       84.49      4.06 o 
   2   5   1      451.11      415.55      7.26 o 
   3   5   1      326.47      328.48      6.75 o 
   4   5   1      688.59      704.79     10.02 o 
   5   5   1     1649.72     1648.09     18.63 o 
   6   5   1     1577.55     1599.48     18.27 o 
   7   5   1      259.78      282.44      6.51 o 
   8   5   1      640.36      644.89      9.66 o 
   9   5   1      420.29      396.99      7.53 o 
  10   5   1        2.43        4.59      3.12 o 
  11   5   1      401.10      415.98     10.85 o 
  12   5   1      274.24      284.06      6.70 o 
  13   5   1      363.27      387.37      7.77 o 
  14   5   1      532.82      557.90     12.49 o 
  15   5   1      826.72      884.36     12.43 o 
  16   5   1      828.77      865.01     12.27 o 
  17   5   1      172.45      176.49      6.27 o 
  18   5   1       11.32        8.56      3.69 o 
 -10   6   1      367.19      391.46      9.33 o 
  -9   6   1      210.39      211.52     11.09 o 
  -8   6   1       81.79      111.37      6.06 o 
  -7   6   1      240.89      268.74      7.77 o 
  -6   6   1      298.01      309.85      8.30 o 
  -5   6   1      113.63      113.81      5.95 o 
  -4   6   1        9.78        7.70      4.58 o 
  -3   6   1        0.76       -5.28      5.28 o 
  -2   6   1        8.82        5.49      4.02 o 
  -1   6   1      109.45      117.76      7.07 o 
   0   6   1      398.80      424.65      8.16 o 
   1   6   1      502.14      546.19      9.30 o 
   2   6   1      215.06      237.34      6.46 o 
   3   6   1      455.70      463.53      8.40 o 
   4   6   1        2.16        1.01      4.60 o 
   5   6   1       13.14       12.14      4.37 o 
   6   6   1       11.34       15.02      4.12 o 
   7   6   1       32.94       32.91      5.00 o 
   8   6   1      201.81      219.31      7.77 o 
   9   6   1      405.13      436.63      9.90 o 
 -30   0   2      851.64      809.52     16.40 o 
 -29   0   2        1.12        0.21      4.35 o 
 -28   0   2       92.02      128.53      7.23 o 
 -27   0   2      820.48      827.79     15.96 o 
 -26   0   2     3261.50     3308.26     76.88 o 
 -25   0   2     5204.14     5169.83     85.56 o 
 -24   0   2     4379.42     4494.55     92.98 o 
 -23   0   2     4953.01     4931.57     68.31 o 
 -22   0   2     6539.40     6546.88    198.28 o 
 -21   0   2       80.83      110.87      5.89 o 
 -20   0   2      703.48      732.77     13.17 o 
 -19   0   2      386.33      428.04     12.79 o 
 -17   0   2    10764.24    11186.85    156.60 o 
 -16   0   2     6881.28     7100.86     80.92 o 
 -15   0   2    23241.36    22963.27    251.66 o 
 -14   0   2    14652.05    14607.12    181.40 o 
 -13   0   2     5650.43     5599.02     73.14 o 
 -12   0   2     4629.46     5022.77     88.21 o 
 -11   0   2        5.01        5.69      2.37 o 
 -10   0   2     2592.44     2657.08     27.43 o 
  -9   0   2    19282.43    19892.79    170.97 o 
  -8   0   2    21023.82    21062.40    166.81 o 
  -7   0   2    15691.93    15870.77    126.16 o 
  -5   0   2    11629.77    11658.35     86.23 o 
  -4   0   2    11332.06    11447.60     84.11 o 
  -3   0   2      110.36       96.58      3.94 o 
  -2   0   2     1348.84     1447.41     13.85 o 
  -1   0   2     2634.09     2573.14     34.26 o 
   0   0   2     7317.74     6973.40     64.96 o 
   1   0   2     3389.52     3328.59     36.40 o 
   4   0   2    10936.26    10992.98    104.03 o 
   5   0   2     1372.23     1312.74     12.90 o 
   6   0   2    29973.29    30944.68    334.61 o 
   7   0   2     5462.26     5749.68     55.29 o 
   8   0   2     4427.41     4466.15     42.15 o 
   9   0   2    15423.17    15682.38    149.38 o 
  10   0   2     5856.53     5743.02     54.15 o 
  11   0   2    14074.79    14185.11    155.89 o 
  12   0   2    11268.84    11029.97    120.18 o 
  13   0   2     5542.72     5807.59     63.62 o 
  14   0   2     9975.21    10425.48    272.63 o 
  15   0   2      641.51      732.64     12.61 o 
  16   0   2       69.79       84.01      6.47 o 
  17   0   2      525.36      467.13      9.49 o 
  18   0   2     5101.84     4925.15     67.53 o 
  19   0   2     2719.53     2603.08     37.51 o 
  20   0   2     8364.83     8095.50    109.17 o 
  21   0   2     2462.00     2536.34     37.06 o 
  22   0   2     3409.59     3469.21     49.45 o 
  23   0   2     1556.41     1548.64     48.31 o 
  24   0   2       13.61       40.10      6.63 o 
  25   0   2       21.90       16.00      5.68 o 
  26   0   2      255.56      248.92      9.04 o 
  27   0   2     1324.65     1308.71     22.77 o 
  28   0   2     1212.88     1206.69     21.54 o 
  29   0   2      292.29      303.01     10.05 o 
 -30   1   2     1107.41     1141.01     17.01 o 
 -29   1   2     2388.79     2402.34     30.26 o 
 -28   1   2     1472.40     1509.39     17.80 o 
 -27   1   2     1982.11     1953.01     21.71 o 
 -26   1   2      644.10      627.41      9.47 o 
 -25   1   2      210.33      205.14      5.60 o 
 -24   1   2        5.66        6.97      2.71 o 
 -23   1   2      957.40      965.38     17.45 o 
 -22   1   2     2771.67     2726.70     30.35 o 
 -21   1   2     3423.12     3422.38     35.45 o 
 -20   1   2     6155.15     6012.89     84.23 o 
 -19   1   2     8129.11     7802.91     74.16 o 
 -18   1   2     6707.56     6693.59     80.07 o 
 -17   1   2     2212.48     2115.93     21.55 o 
 -16   1   2      161.68      163.30      3.52 o 
 -15   1   2       71.25       65.33      2.47 o 
 -14   1   2     2532.93     2569.63     22.83 o 
 -13   1   2    11958.82    12153.95     83.51 o 
 -12   1   2     8112.56     7970.71     54.43 o 
 -11   1   2     8015.82     7877.82     53.91 o 
 -10   1   2    24558.85    24948.82    145.48 o 
  -9   1   2    14049.02    14529.93     82.18 o 
  -8   1   2     3978.64     3929.22     22.12 o 
  -7   1   2       17.50       22.24      1.43 o 
  -6   1   2     2005.73     2135.74     12.24 o 
  -5   1   2    27442.70    27506.68    175.45 o 
  -4   1   2     3542.00     3344.79     18.82 o 
  -3   1   2    19218.68    18553.33    102.90 o 
  -2   1   2    21181.88    20952.90    142.15 o 
   0   1   2    31429.91    30592.07    422.82 o 
   1   1   2     5882.94     5922.52     35.03 o 
   2   1   2     1804.49     1690.79     10.09 o 
   3   1   2     4796.15     5147.32     30.21 o 
   4   1   2     4087.09     3967.12     23.03 o 
   5   1   2     5416.26     5268.91     32.21 o 
   6   1   2    18917.52    18575.61    113.16 o 
   7   1   2    11656.26    11633.32     71.32 o 
   8   1   2    17110.15    17353.34    124.70 o 
   9   1   2     7305.94     7487.83     45.69 o 
  10   1   2     5977.72     6091.53     41.56 o 
  11   1   2        0.46        4.50      1.22 o 
  12   1   2     1298.44     1364.13     11.04 o 
  13   1   2     1698.21     1634.35     13.10 o 
  14   1   2     3823.15     3745.78     30.63 o 
  15   1   2     9038.80     8887.38     70.65 o 
  16   1   2     7647.95     7542.36     60.27 o 
  17   1   2     3600.51     3481.90     28.94 o 
  18   1   2     6239.07     6143.35     49.69 o 
  19   1   2      164.31      216.91      6.24 o 
  20   1   2       82.39       65.78      4.15 o 
  21   1   2      750.02      705.97     12.12 o 
  22   1   2       84.17       80.73      3.78 o 
  23   1   2     1335.99     1350.94     15.82 o 
  24   1   2     1890.35     1871.90     20.72 o 
  25   1   2     2215.52     2152.17     23.40 o 
  26   1   2     1515.06     1511.48     17.72 o 
  27   1   2      576.87      581.93      9.27 o 
  28   1   2      348.13      359.76      7.49 o 
  29   1   2       52.92       68.28      4.41 o 
 -29   2   2       11.07        3.33      3.87 o 
 -28   2   2      132.14      128.46      6.29 o 
 -27   2   2       50.84       41.77      4.31 o 
 -26   2   2      602.57      577.34      9.11 o 
 -25   2   2     1971.14     1952.19     21.51 o 
 -24   2   2     1476.81     1449.33     16.81 o 
 -23   2   2     2520.91     2425.44     25.57 o 
 -22   2   2     1582.54     1531.89     17.17 o 
 -21   2   2      355.31      350.39      6.43 o 
 -20   2   2       12.35       18.77      3.14 o 
 -19   2   2      320.31      292.68      5.52 o 
 -18   2   2      476.33      485.48      7.22 o 
 -17   2   2     3586.71     3438.39     31.01 o 
 -16   2   2     3172.52     3144.55     28.45 o 
 -15   2   2     6848.48     6681.77     57.98 o 
 -14   2   2     4163.52     4146.99     33.31 o 
 -13   2   2     3146.68     3154.09     24.09 o 
 -12   2   2      291.97      261.35      3.29 o 
 -11   2   2       97.79      100.34      2.35 o 
 -10   2   2     1664.16     1683.57     11.68 o 
  -9   2   2      234.87      165.13      2.53 o 
  -8   2   2     4712.04     4615.73     30.22 o 
  -7   2   2    14431.46    14624.94     95.36 o 
  -6   2   2    10039.62    10088.59     59.16 o 
  -5   2   2     9326.22     9381.07     50.62 o 
  -4   2   2     1662.61     1601.79      9.15 o 
  -3   2   2     1820.36     1847.71     10.85 o 
  -2   2   2        0.74       -0.97      0.97 o 
  -1   2   2     4145.21     4330.77     24.42 o 
   0   2   2     2399.36     2251.27     15.06 o 
   1   2   2     4049.53     3859.10     21.85 o 
   2   2   2     7122.16     7033.51     39.57 o 
   3   2   2    12915.16    12773.82     69.19 o 
   4   2   2     6356.90     6371.16     35.79 o 
   5   2   2     1775.02     1668.13      9.98 o 
   6   2   2     3487.34     3584.98     21.43 o 
   7   2   2      247.61      277.20      3.07 o 
   8   2   2     1144.54     1098.71      7.63 o 
   9   2   2     3390.54     3341.20     22.25 o 
  10   2   2     3875.34     3853.30     26.92 o 
  11   2   2     8038.58     7983.28     54.52 o 
  12   2   2     3011.80     2942.37     24.42 o 
  13   2   2     4437.03     4394.92     35.80 o 
  14   2   2      251.50      237.66      4.01 o 
  15   2   2      482.91      482.75      5.89 o 
  16   2   2       32.51       25.49      2.21 o 
  17   2   2      954.56      955.36     11.52 o 
  18   2   2     1021.44     1035.24     16.68 o 
  19   2   2     1328.80     1290.95     14.84 o 
  20   2   2     1071.49      979.85     12.12 o 
  21   2   2     2462.01     2388.01     25.14 o 
  22   2   2     1497.20     1462.44     16.89 o 
  23   2   2      326.56      344.10      7.02 o 
  24   2   2       50.76       53.64      3.82 o 
  25   2   2      148.93      142.89      5.43 o 
  26   2   2      263.88      258.71      6.59 o 
  27   2   2      579.23      585.37      9.54 o 
  28   2   2      535.70      535.27      9.31 o 
 -27   3   2      315.06      313.84      7.17 o 
 -26   3   2      154.70      151.33      5.87 o 
 -25   3   2       67.16       62.54      4.24 o 
 -24   3   2        3.56        6.15      3.19 o 
 -23   3   2        7.21        8.58      2.90 o 
 -22   3   2      161.29      171.81      4.85 o 
 -21   3   2      357.34      348.15      6.16 o 
 -20   3   2      652.93      639.48      8.25 o 
 -19   3   2     1287.68     1226.14     14.16 o 
 -18   3   2     1581.21     1478.38     16.61 o 
 -17   3   2       86.35      100.93      5.42 o 
 -16   3   2       44.92       46.85      3.03 o 
 -15   3   2       46.39       45.03      2.75 o 
 -14   3   2      151.68      144.09      3.65 o 
 -13   3   2     1197.11     1206.70     11.48 o 
 -12   3   2      504.22      509.68      6.12 o 
 -11   3   2      209.17      222.35      4.04 o 
 -10   3   2     4604.19     4650.16     38.36 o 
  -9   3   2     1852.78     1878.88     18.52 o 
  -8   3   2      214.72      211.32      3.43 o 
  -7   3   2      153.09      141.33      2.75 o 
  -6   3   2        5.14        1.25      1.39 o 
  -5   3   2      735.68      672.41      6.03 o 
  -4   3   2     1319.46     1310.56     10.23 o 
  -3   3   2      971.35      974.89      7.99 o 
  -2   3   2     3152.73     3165.07     22.64 o 
  -1   3   2     4046.29     4123.98     29.11 o 
   0   3   2      104.54       94.49      4.68 o 
   1   3   2      493.28      429.14      5.94 o 
   2   3   2       26.93       41.81      1.68 o 
   3   3   2      116.85      104.52      2.98 o 
   4   3   2      770.80      788.62      6.35 o 
   5   3   2      466.53      433.55      4.24 o 
   6   3   2     1246.73     1263.83     10.03 o 
   7   3   2     1864.02     1950.68     15.72 o 
   8   3   2     1535.60     1506.61     12.62 o 
   9   3   2     1534.85     1540.96     13.88 o 
  10   3   2      564.61      569.21      6.09 o 
  11   3   2      446.56      446.80      5.61 o 
  12   3   2     1094.85     1090.11     11.45 o 
  13   3   2       20.29       16.96      2.37 o 
  14   3   2      322.43      328.33      8.42 o 
  15   3   2     1328.88     1348.93     15.31 o 
  16   3   2      859.73      872.02     11.13 o 
  17   3   2       60.06       62.38      3.24 o 
  18   3   2      352.14      357.84      5.92 o 
  19   3   2      160.00      164.09      4.54 o 
  20   3   2       27.88       29.18      3.07 o 
  21   3   2       65.40       64.17      3.58 o 
  22   3   2      145.00      147.11      4.91 o 
  23   3   2      539.23      526.29      7.85 o 
  24   3   2      225.73      225.74      5.63 o 
  25   3   2      178.29      187.36      6.07 o 
  26   3   2      154.96      165.35      5.19 o 
 -23   4   2        3.82        9.48      4.00 o 
 -22   4   2      284.83      299.07     10.55 o 
 -21   4   2       37.88       38.00      5.91 o 
 -20   4   2       24.00       15.03      3.99 o 
 -19   4   2      148.69      158.12      5.39 o 
 -18   4   2       77.80       72.23      4.05 o 
 -17   4   2        1.38        7.98      3.14 o 
 -16   4   2       18.81       31.87      4.15 o 
 -15   4   2        4.05        8.68      2.99 o 
 -14   4   2      351.30      358.84      8.16 o 
 -13   4   2      361.88      373.91      6.82 o 
 -12   4   2       20.15       21.11      3.03 o 
 -11   4   2       10.72        8.85      2.65 o 
 -10   4   2       13.43       12.30      2.76 o 
  -9   4   2        0.04       -1.64      2.25 o 
  -8   4   2       32.80       34.26      2.98 o 
  -7   4   2        6.58       12.85      2.43 o 
  -6   4   2     1045.83     1109.00     12.90 o 
  -5   4   2        0.38        5.71      2.45 o 
  -4   4   2       33.57       37.35      2.42 o 
  -3   4   2       90.66       82.13      3.10 o 
  -2   4   2       82.39       65.84      2.59 o 
  -1   4   2      156.25      152.29      6.14 o 
   0   4   2      497.03      503.41      9.17 o 
   1   4   2      249.13      227.78      4.49 o 
   2   4   2      303.53      330.42      5.73 o 
   3   4   2      144.78      141.76      4.05 o 
   4   4   2       42.53       69.52      4.13 o 
   5   4   2       77.15       83.78      3.36 o 
   6   4   2       24.10       31.13      3.18 o 
   7   4   2       70.96       68.19      3.43 o 
   8   4   2      367.27      383.70      6.71 o 
   9   4   2       76.34       72.57      3.62 o 
  10   4   2       24.82       24.03      3.02 o 
  11   4   2      315.45      341.55      6.39 o 
  12   4   2      226.62      246.98      5.79 o 
  13   4   2        1.09        3.30      2.99 o 
  14   4   2       14.63       19.68      3.14 o 
  15   4   2       10.56        7.61      3.15 o 
  16   4   2      110.71      113.21      5.05 o 
  17   4   2       49.49       51.78      3.74 o 
  18   4   2      109.92      109.47      5.07 o 
  19   4   2       61.64       58.33      3.94 o 
  20   4   2        8.80       13.78      3.56 o 
  21   4   2        1.80        2.05      3.41 o 
  22   4   2       29.12       42.04      4.09 o 
 -19   5   2       23.15       24.90      4.53 o 
 -18   5   2        3.21        3.99      4.06 o 
 -17   5   2        0.83        1.91      3.79 o 
 -16   5   2       40.79       43.76      4.72 o 
 -15   5   2       72.62       66.19      5.01 o 
 -14   5   2       45.60       43.12      4.39 o 
 -13   5   2      218.73      215.91      6.89 o 
 -12   5   2       78.40       70.89      4.80 o 
 -11   5   2       25.77       30.51      3.57 o 
 -10   5   2       33.48       37.71      3.62 o 
  -9   5   2        4.20        0.40      3.02 o 
  -8   5   2      141.85      130.09      5.14 o 
  -7   5   2       27.89       28.45      3.36 o 
  -6   5   2       17.26       14.53      3.18 o 
  -5   5   2      399.92      394.26      7.84 o 
  -4   5   2        0.16        0.98      2.94 o 
  -3   5   2      130.52      122.97      4.71 o 
  -2   5   2      155.09      149.26      4.93 o 
  -1   5   2       24.84       23.57      3.19 o 
   0   5   2       16.52       12.12      3.06 o 
   1   5   2       17.34       16.66      3.19 o 
   2   5   2        5.34       -1.04      2.95 o 
   3   5   2        1.15       -2.86      2.86 o 
   4   5   2        1.33        3.23      2.99 o 
   5   5   2        0.60        3.40      2.92 o 
   6   5   2       25.16       21.06      3.33 o 
   7   5   2        2.10        4.71      3.04 o 
   8   5   2      131.01      126.63      5.42 o 
   9   5   2        8.24        6.89      3.10 o 
  10   5   2      162.89      157.23      5.36 o 
  11   5   2       82.65       77.62      4.26 o 
  12   5   2        0.95       -0.71      3.35 o 
  13   5   2       24.22       19.55      3.54 o 
  14   5   2        0.95       -0.13      3.47 o 
  15   5   2       40.51       36.87      3.87 o 
  16   5   2       40.10       45.24      4.71 o 
  17   5   2        0.88       -0.05      4.07 o 
 -10   6   2        1.30       -3.98      4.99 o 
  -9   6   2       43.78       50.24      4.91 o 
  -8   6   2      199.34      201.09      7.12 o 
  -7   6   2      259.06      267.74     10.20 o 
  -6   6   2      146.18      128.11      6.23 o 
  -5   6   2       10.55       18.14      4.18 o 
  -4   6   2       99.26      108.31      5.75 o 
  -3   6   2        9.50       10.58      3.95 o 
  -2   6   2       48.03       34.18      4.49 o 
  -1   6   2        1.93       -4.00      4.00 o 
   0   6   2      231.37      205.48      7.01 o 
   1   6   2       41.33       40.53      4.53 o 
   2   6   2      109.18       93.97      5.53 o 
   3   6   2       66.38       67.22      6.41 o 
   4   6   2      102.40      100.12      5.70 o 
   5   6   2       28.61       29.09      4.49 o 
   6   6   2       93.00       83.37      5.34 o 
   7   6   2        3.42       -0.59      3.98 o 
   8   6   2       30.66       25.72      4.65 o 
 -30   1   3        2.89        0.80      4.80 o 
 -29   1   3       94.08      109.33      6.92 o 
 -28   1   3      419.80      460.78      9.60 o 
 -27   1   3      395.51      408.04     12.25 o 
 -26   1   3      504.54      540.56      8.64 o 
 -25   1   3      146.46      154.25      5.07 o 
 -24   1   3       82.27       63.05      3.47 o 
 -23   1   3      146.09      138.05      4.56 o 
 -22   1   3       54.94       55.71      3.50 o 
 -21   1   3     1059.11     1107.76     12.94 o 
 -20   1   3     1761.95     1729.87     18.43 o 
 -19   1   3      662.51      746.94     12.62 o 
 -18   1   3        3.42       11.05      4.10 o 
 -17   1   3      950.42      935.79      9.60 o 
 -16   1   3      934.88      967.90      9.89 o 
 -15   1   3        5.04        3.94      1.40 o 
 -14   1   3       77.83       91.51      2.38 o 
 -13   1   3      714.45      745.85      6.55 o 
 -12   1   3      407.03      367.34      3.93 o 
 -11   1   3     1533.37     1539.48     11.91 o 
 -10   1   3     2143.39     2232.04     14.81 o 
  -9   1   3     5201.06     5446.22     33.04 o 
  -8   1   3     3690.11     3817.41     23.27 o 
  -7   1   3       35.30       57.18      1.45 o 
  -6   1   3        5.66       -0.76      0.76 o 
  -5   1   3        8.99        6.23      0.75 o 
  -4   1   3     1187.84     1222.38      8.16 o 
  -3   1   3     2366.92     2310.22     14.12 o 
  -2   1   3     1044.56     1032.83      6.62 o 
  -1   1   3      411.33      379.35      4.53 o 
   0   1   3     3132.81     3094.50     19.01 o 
   1   1   3     1748.14     1809.92     10.61 o 
   2   1   3     3042.17     2996.90     19.07 o 
   3   1   3      368.53      448.52      3.49 o 
   4   1   3      295.80      305.73      4.77 o 
   5   1   3     5967.93     6206.02     39.55 o 
   6   1   3       37.49       65.18      2.33 o 
   7   1   3     1776.21     1816.92     12.06 o 
   8   1   3     3908.32     3989.67     25.56 o 
   9   1   3     1397.43     1488.73     11.57 o 
  10   1   3      755.81      768.34      6.67 o 
  11   1   3        3.21        0.66      1.29 o 
  12   1   3      576.10      582.99      5.29 o 
  13   1   3      164.72      158.87      2.93 o 
  14   1   3        8.92        3.56      1.67 o 
  15   1   3       24.10       22.30      1.92 o 
  16   1   3     1550.17     1518.63     13.70 o 
  17   1   3      341.44      333.43      4.96 o 
  18   1   3      819.64      805.72      9.22 o 
  19   1   3      386.38      386.50      7.35 o 
  20   1   3      190.56      209.79      5.12 o 
  21   1   3       15.95       13.66      2.96 o 
  22   1   3       30.57       31.96      3.19 o 
  23   1   3        1.64       -0.33      2.95 o 
  24   1   3       61.53       57.74      3.75 o 
  25   1   3      310.65      297.30      6.70 o 
  26   1   3      131.08      128.77      5.24 o 
  27   1   3       40.16       43.28      3.90 o 
  28   1   3      330.97      334.47      7.37 o 
 -29   2   3      103.83      103.69      7.26 o 
 -28   2   3       14.13       19.57      4.18 o 
 -27   2   3      132.37      142.14      6.31 o 
 -26   2   3      387.78      383.76     12.02 o 
 -25   2   3      851.61      848.86     13.24 o 
 -24   2   3     1028.03     1023.59     21.60 o 
 -23   2   3     1872.50     1875.42     20.48 o 
 -22   2   3     1528.63     1514.08     20.41 o 
 -21   2   3      801.44      821.69     10.49 o 
 -20   2   3        2.47        1.59      2.40 o 
 -19   2   3      360.95      329.24      5.37 o 
 -18   2   3      201.57      207.19      4.34 o 
 -17   2   3      749.11      745.63      8.53 o 
 -16   2   3     2381.54     2434.05     20.42 o 
 -15   2   3     4805.46     4771.45     38.16 o 
 -14   2   3     3092.02     3037.54     21.69 o 
 -13   2   3     4174.71     4273.83     29.82 o 
 -12   2   3     2386.49     2353.88     16.97 o 
 -11   2   3      225.73      215.45      2.86 o 
 -10   2   3       94.51       99.77      2.35 o 
  -9   2   3     1823.94     1822.39     13.27 o 
  -8   2   3      478.19      465.65      4.37 o 
  -7   2   3     7705.46     7751.96     53.12 o 
  -6   2   3     1416.15     1291.57      9.01 o 
  -5   2   3     8958.77     9105.33     58.86 o 
  -4   2   3     5259.88     5189.21     30.06 o 
  -3   2   3     1289.07     1188.23      7.91 o 
  -2   2   3      923.03      881.73      6.09 o 
  -1   2   3     1255.84     1378.03      8.99 o 
   0   2   3       15.37       29.97      1.70 o 
   1   2   3     2519.58     2479.54     15.51 o 
   2   2   3     8246.35     8470.91     49.19 o 
   3   2   3    11378.42    11933.89     73.33 o 
   4   2   3     2062.88     1944.30     15.02 o 
   5   2   3     3065.15     2990.11     20.93 o 
   6   2   3     2638.42     2634.64     18.64 o 
   7   2   3     1057.51     1051.04      8.20 o 
   8   2   3       21.74       22.05      1.37 o 
   9   2   3      564.93      531.67      5.82 o 
  10   2   3      473.17      458.70      4.52 o 
  11   2   3     1578.70     1535.51     11.64 o 
  12   2   3     1386.40     1382.17     12.44 o 
  13   2   3     3191.73     3146.77     26.19 o 
  14   2   3     2876.46     2869.26     24.14 o 
  15   2   3      588.53      592.40      6.71 o 
  16   2   3     1566.19     1507.78     13.84 o 
  17   2   3       34.49       38.43      2.95 o 
  18   2   3       17.32       16.63      2.83 o 
  19   2   3     1104.77     1118.94     13.38 o 
  20   2   3     1345.28     1268.74     14.88 o 
  21   2   3     1059.77     1026.32     12.75 o 
  22   2   3      235.59      241.67      5.95 o 
  23   2   3      275.56      286.41      6.51 o 
  24   2   3      540.74      547.66      8.84 o 
  25   2   3      173.61      158.80      5.67 o 
  26   2   3        3.60        0.94      3.43 o 
  27   2   3       39.74       44.25      4.06 o 
 -27   3   3     1243.82     1236.89     22.55 o 
 -26   3   3      392.60      399.46      8.08 o 
 -25   3   3      765.70      771.24     12.08 o 
 -24   3   3      138.38      138.50      7.75 o 
 -23   3   3       55.01       56.55      3.81 o 
 -22   3   3      134.04      131.15      5.03 o 
 -21   3   3     1924.32     1882.91     18.49 o 
 -20   3   3     2060.27     1969.62     21.34 o 
 -19   3   3     3230.67     3121.60     52.09 o 
 -18   3   3     1186.46     1267.62     16.41 o 
 -17   3   3     2225.51     2225.42     27.80 o 
 -16   3   3     1059.01     1052.65     11.38 o 
 -15   3   3      334.60      341.51      5.15 o 
 -14   3   3      147.06      144.08      3.77 o 
 -13   3   3      998.88     1006.89      9.92 o 
 -12   3   3     2417.93     2389.64     18.88 o 
 -11   3   3     2006.30     1973.80     16.34 o 
 -10   3   3     3822.84     3773.04     28.60 o 
  -9   3   3     8551.16     8487.54     62.22 o 
  -8   3   3     1532.58     1490.94     12.30 o 
  -7   3   3     5781.61     5899.37     43.66 o 
  -6   3   3       37.36       39.50      1.95 o 
  -5   3   3      162.95      157.81      2.96 o 
  -4   3   3     1428.07     1403.15     11.52 o 
  -3   3   3     4158.64     4180.70     31.24 o 
  -2   3   3     3462.30     3358.50     25.43 o 
  -1   3   3     7595.54     7615.42     55.96 o 
   0   3   3     4044.50     3895.40     29.23 o 
   1   3   3     2526.37     2380.58     18.44 o 
   2   3   3     2360.55     2260.96     17.61 o 
   3   3   3       61.46       60.45      3.71 o 
   4   3   3      286.83      290.55      3.64 o 
   5   3   3     2833.77     2925.69     22.42 o 
   6   3   3      439.47      416.94      4.80 o 
   7   3   3     3137.40     3113.55     23.86 o 
   8   3   3     4500.57     4434.43     33.35 o 
   9   3   3     6605.81     6531.58     58.29 o 
  10   3   3     2078.07     1997.75     17.49 o 
  11   3   3     1486.24     1417.48     13.07 o 
  12   3   3       27.09       34.90      2.35 o 
  13   3   3       52.32       54.14      3.05 o 
  14   3   3      191.63      190.76      4.80 o 
  15   3   3     1533.82     1515.87     17.45 o 
  16   3   3      811.90      807.84     10.61 o 
  17   3   3     1992.12     1942.77     21.07 o 
  18   3   3     1168.85     1126.43     12.25 o 
  19   3   3      823.60      810.38      9.68 o 
  20   3   3      174.86      173.44      4.91 o 
  21   3   3      225.25      217.97      5.30 o 
  22   3   3       90.40       86.58      3.86 o 
  23   3   3      257.60      280.43      6.01 o 
  24   3   3      263.45      260.95      6.33 o 
  25   3   3      616.86      601.53     11.54 o 
 -23   4   3      847.14      846.64     13.85 o 
 -22   4   3      872.38      899.02     14.92 o 
 -21   4   3      828.67      861.65     13.82 o 
 -20   4   3      202.70      216.94      6.85 o 
 -19   4   3      130.03      138.59      6.04 o 
 -18   4   3       20.33       23.75      3.95 o 
 -17   4   3      638.30      610.22     10.66 o 
 -16   4   3     2069.63     2071.01     23.47 o 
 -15   4   3     2015.28     2052.36     22.13 o 
 -14   4   3     2293.51     2329.92     24.66 o 
 -13   4   3     2380.32     2413.37     25.29 o 
 -12   4   3     1565.56     1550.69     17.28 o 
 -11   4   3       66.23       63.35      4.28 o 
 -10   4   3       77.27       72.63      3.35 o 
  -9   4   3       20.60       16.64      2.49 o 
  -8   4   3      563.83      570.28      7.51 o 
  -7   4   3     4249.48     4215.69     37.70 o 
  -6   4   3     1189.37     1128.76     11.09 o 
  -5   4   3     4240.08     4239.00     35.01 o 
  -4   4   3     3562.10     3512.94     29.40 o 
  -3   4   3     1207.14     1133.32     10.98 o 
  -2   4   3      543.29      499.21      6.26 o 
  -1   4   3      302.68      266.51      4.65 o 
   0   4   3      412.69      393.81      9.28 o 
   1   4   3     1979.86     2031.04     17.93 o 
   2   4   3     1783.56     1811.57     16.28 o 
   3   4   3     3178.37     3136.19     28.66 o 
   4   4   3     2586.29     2516.27     23.47 o 
   5   4   3     1586.16     1517.39     15.22 o 
   6   4   3      955.85      888.24      9.98 o 
   7   4   3      501.53      478.96      6.77 o 
   8   4   3       50.62       42.48      3.19 o 
   9   4   3       41.02       50.33      3.34 o 
  10   4   3      621.86      628.88      9.04 o 
  11   4   3     1405.70     1430.38     18.23 o 
  12   4   3     2708.07     2696.55     28.02 o 
  13   4   3     1182.42     1185.31     14.32 o 
  14   4   3      633.49      632.03      9.43 o 
  15   4   3      669.50      650.94      9.63 o 
  16   4   3      908.21      888.65     11.92 o 
  17   4   3      240.02      258.81      6.23 o 
  18   4   3      104.66      125.25      5.05 o 
  19   4   3      128.28      141.56      6.36 o 
  20   4   3      399.47      388.99      8.99 o 
  21   4   3      941.71      943.58     14.95 o 
  22   4   3      260.81      259.17      7.95 o 
 -18   5   3      332.70      330.75      8.36 o 
 -17   5   3      914.44      963.62     15.12 o 
 -16   5   3      234.91      244.20      7.40 o 
 -15   5   3        8.21        2.24      3.98 o 
 -14   5   3       57.45       61.06      4.63 o 
 -13   5   3      162.88      162.99      6.61 o 
 -12   5   3      435.37      441.80     13.89 o 
 -11   5   3     1072.04     1065.35     15.79 o 
 -10   5   3      899.10      888.39     13.84 o 
  -9   5   3      693.49      687.96     11.65 o 
  -8   5   3     1084.52     1104.00     15.97 o 
  -7   5   3      273.27      291.78      9.39 o 
  -6   5   3      472.54      451.18      9.21 o 
  -5   5   3       89.14       90.09      4.24 o 
  -4   5   3      688.29      676.32     10.17 o 
  -3   5   3      204.95      198.21      8.61 o 
  -2   5   3      877.50      894.42     11.64 o 
  -1   5   3      764.88      767.37     10.64 o 
   0   5   3     2747.43     2698.27     28.14 o 
   1   5   3      293.63      271.83      6.23 o 
   2   5   3      107.43      105.95      5.92 o 
   3   5   3      227.92      192.25      8.84 o 
   4   5   3        4.89       -3.00      3.00 o 
   5   5   3      703.21      732.89     12.99 o 
   6   5   3      143.35      156.12      5.40 o 
   7   5   3      721.12      760.17     10.61 o 
   8   5   3     1336.94     1383.83     16.45 o 
   9   5   3      838.55      876.15     13.92 o 
  10   5   3      277.20      275.00     10.12 o 
  11   5   3      176.22      169.86      6.62 o 
  12   5   3       84.08       65.14      4.85 o 
  13   5   3      134.30      137.09      6.12 o 
  14   5   3      109.94      125.96      6.06 o 
  15   5   3      122.21      145.47      6.43 o 
  16   5   3      477.00      517.27     10.69 o 
  17   5   3      290.52      308.73      9.07 o 
  -8   6   3      244.63      265.49      7.89 o 
  -7   6   3      428.47      445.20      9.72 o 
  -6   6   3      133.47      154.64      6.76 o 
  -5   6   3      188.16      206.94      7.92 o 
  -4   6   3      210.96      214.97      7.57 o 
  -3   6   3      221.03      224.47      7.41 o 
  -2   6   3       10.78        2.50      4.07 o 
  -1   6   3        3.09       -3.88      3.88 o 
   0   6   3        9.48       11.96      4.09 o 
   1   6   3       16.40       22.47      4.27 o 
   2   6   3      189.88      205.71      7.32 o 
   3   6   3      437.41      472.25     10.06 o 
   4   6   3      262.13      277.09      8.07 o 
   5   6   3      214.85      226.41      7.75 o 
   6   6   3      116.02      118.02      6.12 o 
   7   6   3        3.15        6.57      4.30 o 
 -30   0   4     1271.54     1247.74     31.26 o 
 -29   0   4      991.23      942.75     25.26 o 
 -28   0   4     1754.23     1720.38     39.15 o 
 -27   0   4      181.19      182.17     10.42 o 
 -26   0   4       12.32       17.68      6.00 o 
 -25   0   4      761.34      748.30     19.42 o 
 -24   0   4     1615.66     1619.45     25.34 o 
 -23   0   4     6044.54     6019.30     82.38 o 
 -22   0   4     7342.17     7145.15    236.00 o 
 -21   0   4     5655.23     5544.45     75.57 o 
 -20   0   4     6974.75     6971.52     94.10 o 
 -19   0   4     3822.80     3788.68     52.35 o 
 -18   0   4      300.09      291.90      6.06 o 
 -17   0   4      921.61      927.18     13.27 o 
 -16   0   4      143.79      171.34      5.57 o 
 -15   0   4     9360.65     9449.64    102.38 o 
 -14   0   4    11523.38    11561.39    126.38 o 
 -13   0   4    12637.00    12622.81    138.40 o 
 -12   0   4     8587.10     8358.54     91.69 o 
 -11   0   4    15773.42    15390.93    150.48 o 
 -10   0   4     3247.81     3553.96     30.71 o 
  -9   0   4     6677.35     7095.88     61.15 o 
  -8   0   4      340.82      333.94      4.43 o 
  -7   0   4    13181.91    13393.43    117.01 o 
  -6   0   4    20181.99    20290.31    193.45 o 
  -5   0   4    13259.99    12693.41    237.23 o 
  -4   0   4    25090.75    23829.65    442.96 o 
  -3   0   4    19257.10    19059.05    304.20 o 
  -2   0   4    11525.67    11588.18    155.81 o 
  -1   0   4     1885.31     2058.45     28.57 o 
   0   0   4     6752.39     6765.05    146.50 o 
   1   0   4     2828.74     2555.11     27.59 o 
   2   0   4     8071.65     7641.36     83.00 o 
   3   0   4    18032.25    17819.99    167.02 o 
   4   0   4     2973.39     2744.64     34.68 o 
   5   0   4    27992.52    27874.18    261.06 o 
   6   0   4    14586.22    14286.89    135.01 o 
   7   0   4     2279.26     2181.66     30.81 o 
   8   0   4     8860.25     9369.64    101.96 o 
   9   0   4     1561.95     1641.16     20.17 o 
  10   0   4     1761.96     1848.96     40.39 o 
  11   0   4     8028.57     8132.74     88.29 o 
  12   0   4     2647.45     2587.79     29.47 o 
  13   0   4     7022.85     6950.29    111.09 o 
  14   0   4     5707.54     5502.71     81.46 o 
  15   0   4     4388.58     4243.66     58.27 o 
  16   0   4     2846.32     2830.65     56.51 o 
  17   0   4     2408.66     2384.20     34.49 o 
  18   0   4        0.63        6.85      3.23 o 
  19   0   4      294.02      281.20     18.00 o 
  20   0   4     1412.13     1302.98     32.36 o 
  21   0   4     1945.43     1906.12     30.15 o 
  22   0   4     1381.47     1343.16     21.99 o 
  23   0   4     1168.63     1168.51     21.94 o 
  24   0   4     1760.45     1771.82     28.13 o 
  25   0   4      759.96      761.48     27.63 o 
  26   0   4      783.81      814.60     31.26 o 
  27   0   4      161.56      176.84      8.47 o 
  28   0   4        1.89        8.84      7.89 o 
 -29   1   4      613.36      665.04     22.42 o 
 -28   1   4     1512.58     1462.58     32.20 o 
 -27   1   4     2875.12     2766.88     41.19 o 
 -26   1   4     2377.86     2303.60     28.50 o 
 -25   1   4     3281.22     3220.19     37.98 o 
 -24   1   4     1854.11     1843.39     20.05 o 
 -23   1   4     1334.52     1308.52     16.82 o 
 -22   1   4       79.26       75.19      6.49 o 
 -21   1   4      284.43      281.08      6.91 o 
 -20   1   4     4588.91     4464.96     47.90 o 
 -19   1   4     3348.51     3314.64     32.72 o 
 -18   1   4     2937.46     2939.96     26.09 o 
 -17   1   4     7560.57     7445.02     58.42 o 
 -16   1   4    10862.16    10730.45     77.33 o 
 -15   1   4     6238.35     6185.07     44.91 o 
 -14   1   4     1424.02     1405.32     11.21 o 
 -13   1   4       43.05       43.67      2.07 o 
 -12   1   4      490.95      471.15      5.41 o 
 -11   1   4     8928.62     9000.21     65.23 o 
 -10   1   4    10691.22    10772.59     69.34 o 
  -9   1   4    11343.09    11273.26     72.81 o 
  -8   1   4     9546.60     9298.86     56.68 o 
  -7   1   4    21844.63    22139.89    127.46 o 
  -6   1   4     4649.51     4656.07     29.81 o 
  -5   1   4      605.41      590.50      4.40 o 
  -4   1   4      126.61      149.97      3.53 o 
  -3   1   4     1928.22     1911.89     13.13 o 
  -2   1   4    11059.29    10931.24     78.97 o 
  -1   1   4     7454.55     7152.34     51.71 o 
   0   1   4     3939.83     3539.53     27.04 o 
   1   1   4    31171.56    31172.00    265.49 o 
   2   1   4    11719.67    11829.98     79.90 o 
   3   1   4    16113.14    16508.83    104.82 o 
   4   1   4       86.40       82.84      1.49 o 
   5   1   4      208.77      224.33      2.36 o 
   6   1   4     2080.60     2111.82     14.56 o 
   7   1   4     3983.72     3799.90     30.01 o 
   8   1   4     9882.71     9890.58     91.30 o 
   9   1   4    11356.42    11045.61     80.04 o 
  10   1   4     5251.59     5259.66     38.22 o 
  11   1   4     3033.84     3009.47     22.49 o 
  12   1   4     3621.50     3620.10     26.98 o 
  13   1   4      454.53      468.85      5.34 o 
  14   1   4       80.97       96.89      3.50 o 
  15   1   4     1690.92     1652.10     15.89 o 
  16   1   4      787.42      791.76     11.88 o 
  17   1   4     3681.11     3586.32     29.88 o 
  18   1   4     3706.32     3632.67     32.83 o 
  19   1   4     2505.38     2441.21     25.30 o 
  20   1   4     1724.86     1716.07     18.86 o 
  21   1   4     1336.47     1332.86     17.04 o 
  22   1   4       19.84       26.80      3.23 o 
  23   1   4      233.85      210.16      5.68 o 
  24   1   4       98.64       93.70      4.42 o 
  25   1   4      636.88      648.62      9.98 o 
  26   1   4      826.34      868.13     12.03 o 
  27   1   4      933.35      946.95     23.57 o 
 -28   2   4      255.06      233.71     11.05 o 
 -27   2   4       41.39       28.90      5.02 o 
 -26   2   4       27.15       25.69      3.89 o 
 -25   2   4      147.31      144.87      5.58 o 
 -24   2   4      389.96      383.27     12.50 o 
 -23   2   4     2023.00     1978.49     24.79 o 
 -22   2   4     1858.27     1831.49     19.89 o 
 -21   2   4     2128.33     2005.73     21.31 o 
 -20   2   4     2512.88     2366.13     22.33 o 
 -19   2   4     2309.36     2277.76     21.46 o 
 -18   2   4      139.72      158.52      4.01 o 
 -17   2   4       61.87       54.64      2.62 o 
 -16   2   4     1049.99     1026.56      9.03 o 
 -15   2   4     2369.49     2336.52     17.10 o 
 -14   2   4     4375.13     4380.44     31.28 o 
 -13   2   4     5027.92     5038.66     34.88 o 
 -12   2   4     3381.55     3386.85     22.43 o 
 -11   2   4     5583.19     5610.25     38.60 o 
 -10   2   4      242.35      244.68      3.86 o 
  -9   2   4     2720.12     2737.34     19.34 o 
  -8   2   4      665.59      699.32      5.81 o 
  -7   2   4     1397.96     1326.50      9.88 o 
  -6   2   4     2782.18     2585.23     17.06 o 
  -5   2   4     6900.42     7000.11     44.88 o 
  -4   2   4     8635.38     8600.83     55.41 o 
  -3   2   4     6909.39     7065.05     45.30 o 
  -2   2   4     4219.72     4269.93     27.51 o 
  -1   2   4     2726.26     2716.17     18.39 o 
   0   2   4      931.80      913.08      6.62 o 
   1   2   4     2564.78     2645.95     17.38 o 
   2   2   4     4040.55     3979.73     24.36 o 
   3   2   4     3665.54     3575.22     24.74 o 
   4   2   4     2071.97     2036.27     14.56 o 
   5   2   4     5623.24     5478.47     37.89 o 
   6   2   4     3317.24     3328.54     23.26 o 
   7   2   4     2734.49     2767.98     19.61 o 
   8   2   4     1075.41     1030.61      8.16 o 
   9   2   4     1290.55     1267.13      9.76 o 
  10   2   4      629.44      608.14      5.52 o 
  11   2   4     2236.02     2184.37     15.96 o 
  12   2   4     1798.62     1787.53     13.44 o 
  13   2   4     4210.87     4203.25     34.44 o 
  14   2   4      857.06      841.97      8.63 o 
  15   2   4     2957.93     2913.25     24.64 o 
  16   2   4      606.28      596.91      7.00 o 
  17   2   4      332.49      330.52      6.70 o 
  18   2   4        2.44        1.54      2.62 o 
  19   2   4      145.31      134.62      4.48 o 
  20   2   4      656.31      657.09     13.03 o 
  21   2   4      594.85      612.45      9.11 o 
  22   2   4      316.77      326.88      6.70 o 
  23   2   4      576.79      577.28      9.11 o 
  24   2   4      917.99      895.72     12.71 o 
  25   2   4      293.02      292.89      7.78 o 
  26   2   4      104.80      107.95      6.04 o 
 -26   3   4      261.23      239.70      7.29 o 
 -25   3   4      429.21      418.61      9.21 o 
 -24   3   4      643.23      650.27      9.82 o 
 -23   3   4      110.33      117.75      4.81 o 
 -22   3   4       13.35       11.02      3.52 o 
 -21   3   4        1.51        1.15      3.82 o 
 -20   3   4       41.06       43.16      3.91 o 
 -19   3   4      461.27      405.02      8.12 o 
 -18   3   4      951.20      893.93     11.20 o 
 -17   3   4      516.18      513.06      8.59 o 
 -16   3   4     1807.77     1792.42     16.22 o 
 -15   3   4      660.46      649.70      7.39 o 
 -14   3   4      216.80      234.16      4.15 o 
 -13   3   4       16.49       19.98      1.91 o 
 -12   3   4       49.79       48.35      2.17 o 
 -11   3   4     1441.41     1444.18     14.46 o 
 -10   3   4      802.79      784.01      7.39 o 
  -9   3   4       28.87       34.41      2.45 o 
  -8   3   4      806.30      821.91      7.60 o 
  -7   3   4     4572.23     4570.02     34.13 o 
  -6   3   4     1070.75     1066.00      9.13 o 
  -5   3   4        1.21       -1.49      1.49 o 
  -4   3   4      179.78      171.04      3.25 o 
  -3   3   4      110.09      103.66      3.60 o 
  -2   3   4     1201.81     1216.97     10.18 o 
  -1   3   4     1463.22     1497.58     12.14 o 
   0   3   4     1395.89     1388.76     11.39 o 
   1   3   4     1553.45     1503.21     12.24 o 
   2   3   4      801.57      810.90      6.87 o 
   3   3   4      110.73       92.18      2.46 o 
   4   3   4      500.75      492.36      5.23 o 
   5   3   4       21.01       20.92      1.77 o 
   6   3   4     1200.07     1240.74     10.50 o 
   7   3   4      346.36      343.14      4.37 o 
   8   3   4      581.70      567.87      5.94 o 
   9   3   4      315.25      339.71      4.77 o 
  10   3   4     1334.44     1338.39     12.41 o 
  11   3   4      774.60      753.53      8.10 o 
  12   3   4      627.31      623.94      7.22 o 
  13   3   4       24.10       24.45      2.56 o 
  14   3   4      506.78      511.86      7.73 o 
  15   3   4      211.02      212.60      5.21 o 
  16   3   4       91.93       95.39      4.32 o 
  17   3   4      688.65      717.28     10.02 o 
  18   3   4      689.07      707.48     10.06 o 
  19   3   4       17.35       19.49      3.39 o 
  20   3   4        2.18        0.88      2.72 o 
  21   3   4      244.12      239.57      7.04 o 
  22   3   4       85.13       74.48      4.80 o 
  23   3   4       72.22       72.97      5.08 o 
  24   3   4       82.18       79.22      5.28 o 
 -23   4   4       66.78       66.86      6.20 o 
 -22   4   4       11.06       14.28      3.89 o 
 -21   4   4        0.47        2.56      3.85 o 
 -20   4   4       71.97       67.42      4.68 o 
 -19   4   4      238.22      248.16      7.14 o 
 -18   4   4       68.51       66.78      4.60 o 
 -17   4   4        1.49        1.12      3.48 o 
 -16   4   4       96.61      101.89      5.21 o 
 -15   4   4      133.94      135.44      5.68 o 
 -14   4   4        4.46        3.23      3.48 o 
 -13   4   4        3.79        7.50      3.38 o 
 -12   4   4      406.87      404.73      6.81 o 
 -11   4   4      124.91      125.90      6.12 o 
 -10   4   4      721.71      710.93      8.63 o 
  -9   4   4      404.63      386.75      5.97 o 
  -8   4   4       27.07       25.76      2.52 o 
  -7   4   4       30.17       27.16      2.33 o 
  -6   4   4      154.06      164.87      3.95 o 
  -5   4   4      228.60      224.98      4.42 o 
  -4   4   4      424.55      427.21      5.74 o 
  -3   4   4       17.43       18.68      2.30 o 
  -2   4   4       41.74       49.48      2.54 o 
  -1   4   4        4.90        1.78      2.10 o 
   0   4   4      184.10      155.71      3.82 o 
   1   4   4        0.03       -2.07      2.07 o 
   2   4   4      442.35      427.37      6.33 o 
   3   4   4        7.57        6.11      2.24 o 
   4   4   4        0.36        1.37      2.34 o 
   5   4   4      209.62      221.50      4.73 o 
   6   4   4      149.59      157.79      4.27 o 
   7   4   4       31.08       24.83      2.68 o 
   8   4   4      138.00      138.68      4.64 o 
   9   4   4      118.26      117.39      4.45 o 
  10   4   4       94.98       92.05      4.14 o 
  11   4   4      170.69      175.73      6.56 o 
  12   4   4        1.10        3.61      2.94 o 
  13   4   4       39.07       36.77      3.50 o 
  14   4   4      311.63      326.73      7.89 o 
  15   4   4       55.54       53.65      4.25 o 
  16   4   4       28.99       29.32      4.11 o 
  17   4   4        4.94        6.26      3.76 o 
  18   4   4        9.61        7.04      3.76 o 
  19   4   4        1.93        2.77      3.82 o 
  20   4   4      150.22      166.70      7.44 o 
  21   4   4       19.71       22.92      4.53 o 
 -17   5   4      116.73      119.67      8.63 o 
 -16   5   4        5.37        8.16      4.03 o 
 -15   5   4        6.03        6.52      3.79 o 
 -14   5   4        1.15       -1.91      3.79 o 
 -13   5   4       71.79       80.29      5.06 o 
 -12   5   4       29.13       29.95      5.27 o 
 -11   5   4       32.95       25.52      4.17 o 
 -10   5   4       94.65       87.72      5.57 o 
  -9   5   4       80.76       85.00      4.89 o 
  -8   5   4        2.06        3.81      3.79 o 
  -7   5   4       11.73       16.40      3.80 o 
  -6   5   4        4.82        4.29      3.69 o 
  -5   5   4        0.79       -1.24      3.43 o 
  -4   5   4        2.42       -0.90      3.95 o 
  -3   5   4        0.25        0.02      4.83 o 
  -2   5   4        3.83        2.73      3.39 o 
  -1   5   4       11.16       13.46      3.75 o 
   0   5   4       50.99       43.14      4.11 o 
   1   5   4      424.13      400.47      8.25 o 
   2   5   4        0.24        3.55      3.52 o 
   3   5   4        3.02       -0.11      3.55 o 
   4   5   4        6.96        1.47      3.45 o 
   5   5   4        1.36       -3.45      3.45 o 
   6   5   4       14.25        3.12      3.62 o 
   7   5   4        0.62       -2.84      4.69 o 
   8   5   4        0.15       -0.97      3.58 o 
   9   5   4       93.46      104.90      5.33 o 
  10   5   4       73.08       62.39      4.72 o 
  11   5   4       20.60       21.25      4.13 o 
  12   5   4        0.34        1.24      3.87 o 
  13   5   4        0.90        0.94      3.82 o 
  14   5   4      117.07      114.19      6.19 o 
  15   5   4        3.51        2.44      4.17 o 
  -6   6   4      105.89      107.69      5.87 o 
  -5   6   4      199.77      210.90      7.16 o 
  -4   6   4      262.01      277.51      8.17 o 
  -3   6   4        2.73        2.82      4.98 o 
  -2   6   4       59.97       56.32      4.95 o 
  -1   6   4       25.88       22.84      4.41 o 
   0   6   4        0.64        3.64      4.05 o 
   1   6   4        2.91       -2.27      4.48 o 
   2   6   4        0.76       -0.48      3.99 o 
   3   6   4      166.91      176.32      7.13 o 
   4   6   4        2.03       13.07      4.35 o 
 -29   1   5      279.97      283.62      9.49 o 
 -28   1   5       46.98       54.24      5.34 o 
 -27   1   5       27.88       21.88      4.74 o 
 -26   1   5      478.15      507.65     11.72 o 
 -25   1   5      348.65      373.68      9.60 o 
 -24   1   5      520.35      538.24     11.72 o 
 -23   1   5      245.07      251.86      7.24 o 
 -22   1   5      290.32      282.05      6.56 o 
 -21   1   5        1.07        6.18      2.44 o 
 -20   1   5      209.97      192.95      4.65 o 
 -19   1   5      389.76      416.29     10.89 o 
 -18   1   5      811.78      895.19      8.70 o 
 -17   1   5     2022.89     2059.90     16.08 o 
 -16   1   5      123.40      151.57      7.25 o 
 -15   1   5      732.76      741.36      6.71 o 
 -14   1   5     1060.66     1066.03      8.83 o 
 -13   1   5      148.19      146.96      2.60 o 
 -12   1   5       74.93       74.45      2.04 o 
 -11   1   5       23.94       24.55      1.41 o 
 -10   1   5      161.78      151.53      2.79 o 
  -9   1   5     1129.39     1082.69      8.27 o 
  -8   1   5     1837.28     1898.26     12.54 o 
  -7   1   5     1554.81     1551.03      9.70 o 
  -6   1   5     4109.17     4316.19     29.38 o 
  -5   1   5      299.09      278.12      3.06 o 
  -4   1   5       22.83       16.63      0.91 o 
  -3   1   5       30.14       29.26      1.61 o 
  -2   1   5      181.22      185.77      1.96 o 
  -1   1   5      773.21      701.19      5.57 o 
   0   1   5      629.08      584.54      5.81 o 
   1   1   5      936.98      883.96      6.89 o 
   2   1   5     1921.11     1938.62     13.33 o 
   3   1   5     2462.82     2560.41     17.45 o 
   4   1   5      348.08      335.98      3.06 o 
   5   1   5       17.41       13.27      0.97 o 
   6   1   5      562.87      618.01      4.99 o 
   7   1   5      357.49      375.72      3.87 o 
   8   1   5      400.72      397.58      4.11 o 
   9   1   5      450.54      412.84      4.30 o 
  10   1   5      682.12      716.27      7.67 o 
  11   1   5     1523.78     1553.18     12.34 o 
  12   1   5      181.05      173.86      3.69 o 
  13   1   5      146.09      149.75      3.18 o 
  14   1   5      273.36      266.05      4.14 o 
  15   1   5       38.47       39.52      2.54 o 
  16   1   5       97.05       96.00      3.66 o 
  17   1   5        1.87        2.28      2.22 o 
  18   1   5      162.92      157.52      4.14 o 
  19   1   5      617.11      628.21      8.83 o 
  20   1   5      347.16      334.24     11.07 o 
  21   1   5      110.94      114.73      4.57 o 
  22   1   5       98.39      108.20      5.20 o 
  23   1   5        0.94        1.08      3.07 o 
  24   1   5       31.25       34.41      4.31 o 
  25   1   5       16.15       24.70      4.24 o 
  26   1   5        1.06       -4.26      4.91 o 
 -28   2   5      370.21      367.50     10.59 o 
 -27   2   5      615.95      636.57     13.94 o 
 -26   2   5        9.44       12.67      4.67 o 
 -25   2   5        5.41        1.25      4.13 o 
 -24   2   5      451.33      432.65     10.38 o 
 -23   2   5      500.51      537.29      9.65 o 
 -22   2   5     1991.39     1962.63     24.48 o 
 -21   2   5     2330.94     2308.10     24.82 o 
 -20   2   5     2015.96     1996.98     21.68 o 
 -19   2   5     1024.59     1028.91     10.12 o 
 -18   2   5        9.03       28.79      2.24 o 
 -17   2   5       56.20       61.43      2.56 o 
 -16   2   5      152.89      143.71      3.34 o 
 -15   2   5      205.24      205.88      3.25 o 
 -14   2   5     2777.37     2849.36     20.38 o 
 -13   2   5     2274.35     2363.69     17.08 o 
 -12   2   5     3575.23     3562.82     24.97 o 
 -11   2   5     2423.42     2456.57     17.55 o 
 -10   2   5     3496.67     3545.14     24.72 o 
  -9   2   5     2859.50     2868.45     20.17 o 
  -8   2   5       48.48       42.72      1.92 o 
  -7   2   5      119.65      118.44      2.89 o 
  -6   2   5     1906.97     1860.03     12.50 o 
  -5   2   5     2546.16     2566.02     16.88 o 
  -4   2   5     3019.32     2975.61     19.43 o 
  -3   2   5     5576.25     5650.21     36.21 o 
  -2   2   5     1404.45     1345.52      9.71 o 
  -1   2   5     4012.04     3905.51     25.21 o 
   0   2   5       83.00       89.65      2.53 o 
   1   2   5     2882.39     2986.23     19.50 o 
   2   2   5       95.07       95.65      1.88 o 
   3   2   5      298.75      263.49      3.02 o 
   4   2   5     2636.72     2608.77     20.77 o 
   5   2   5     4329.32     4530.06     32.67 o 
   6   2   5     2222.77     2208.16     15.85 o 
   7   2   5     2044.93     1956.60     14.28 o 
   8   2   5     2548.24     2575.11     18.43 o 
   9   2   5     1955.14     1931.96     15.26 o 
  10   2   5        0.66        2.70      1.47 o 
  11   2   5      641.65      643.48      5.88 o 
  12   2   5      240.40      233.67      3.41 o 
  13   2   5      415.02      403.25      5.34 o 
  14   2   5      453.05      456.97      5.79 o 
  15   2   5      965.68      952.04      9.61 o 
  16   2   5     1174.83     1169.33     12.34 o 
  17   2   5      783.80      768.13     10.06 o 
  18   2   5      204.79      199.47      5.13 o 
  19   2   5      319.17      318.09      6.31 o 
  20   2   5        0.86        3.48      3.96 o 
  21   2   5      162.47      168.28      8.19 o 
  22   2   5      198.62      206.42      6.56 o 
  23   2   5      830.89      825.02     13.30 o 
  24   2   5       86.12       97.12      5.41 o 
  25   2   5      389.38      418.95      9.60 o 
 -26   3   5      864.46      828.65     16.73 o 
 -25   3   5      726.21      701.37     14.73 o 
 -24   3   5     1279.15     1310.56     22.42 o 
 -23   3   5      598.49      610.25     13.25 o 
 -22   3   5      392.76      394.80     10.24 o 
 -21   3   5       28.78       37.22      3.82 o 
 -20   3   5      265.63      245.49      6.71 o 
 -19   3   5      255.36      267.30      6.95 o 
 -18   3   5     2125.47     2112.54     26.00 o 
 -17   3   5     2983.00     2954.12     47.40 o 
 -16   3   5     2682.20     2703.16     27.63 o 
 -15   3   5     3278.29     3350.63     31.18 o 
 -14   3   5      827.74      819.64      8.57 o 
 -13   3   5     1832.14     1802.91     16.80 o 
 -12   3   5      911.65      899.62      8.97 o 
 -11   3   5       41.19       31.94      2.16 o 
 -10   3   5     2536.26     2574.36     20.03 o 
  -9   3   5     1212.43     1206.05     10.28 o 
  -8   3   5     1540.69     1524.69     12.48 o 
  -7   3   5     6290.99     6218.10     45.89 o 
  -6   3   5     3328.06     3244.18     24.62 o 
  -5   3   5     2248.53     2226.50     17.36 o 
  -4   3   5     1011.56      969.75      8.43 o 
  -3   3   5       79.31       58.42      2.82 o 
  -2   3   5      606.20      597.35      7.59 o 
  -1   3   5      814.06      756.39      6.94 o 
   0   3   5     2803.06     2707.41     20.76 o 
   1   3   5     5047.30     5115.24     35.40 o 
   2   3   5     5081.38     5107.48     35.36 o 
   3   3   5     2580.33     2557.98     19.78 o 
   4   3   5      432.48      383.77      4.58 o 
   5   3   5      572.23      544.40      5.64 o 
   6   3   5       26.18       31.49      1.92 o 
   7   3   5        3.88        5.56      1.71 o 
   8   3   5      789.49      811.36      7.70 o 
   9   3   5     1054.84     1056.27     10.24 o 
  10   3   5      651.99      646.94      7.27 o 
  11   3   5     5612.55     5618.21     45.68 o 
  12   3   5      529.99      522.04      6.62 o 
  13   3   5     2104.97     2064.79     21.82 o 
  14   3   5       25.20       22.68      2.93 o 
  15   3   5       19.35       14.55      2.95 o 
  16   3   5       39.03       43.47      3.95 o 
  17   3   5      467.70      493.04      9.48 o 
  18   3   5      824.25      854.37     13.25 o 
  19   3   5      809.42      835.06     14.06 o 
  20   3   5      447.32      433.77      9.29 o 
  21   3   5      391.60      390.20      8.74 o 
  22   3   5       98.43      111.09      6.07 o 
  23   3   5       33.66       31.59      4.62 o 
 -22   4   5     1456.32     1495.44     25.10 o 
 -21   4   5      975.97      995.55     18.72 o 
 -20   4   5      719.39      692.90     14.68 o 
 -19   4   5     1027.42     1059.62     15.55 o 
 -18   4   5      545.24      521.92      9.76 o 
 -17   4   5       68.93       85.69      5.39 o 
 -16   4   5       10.24       11.97      3.51 o 
 -15   4   5      133.85      145.09      6.11 o 
 -14   4   5     1266.17     1277.10     17.36 o 
 -13   4   5     1972.95     1966.71     24.66 o 
 -12   4   5     2099.01     2108.53     29.48 o 
 -11   4   5     2031.09     2041.99     25.84 o 
 -10   4   5     1761.07     1726.22     21.51 o 
  -9   4   5      373.97      361.10      6.65 o 
  -8   4   5        5.63       -2.62      2.62 o 
  -7   4   5       50.50       33.04      4.36 o 
  -6   4   5       41.51       42.64      4.86 o 
  -5   4   5     3188.96     3228.31     27.18 o 
  -4   4   5     1927.69     1933.46     17.25 o 
  -3   4   5     1286.69     1267.28     12.09 o 
  -2   4   5     1801.19     1801.11     16.13 o 
  -1   4   5     3223.75     3139.12     26.52 o 
   0   4   5      188.14      137.39      6.78 o 
   1   4   5      459.71      404.35      5.67 o 
   2   4   5       54.48       48.92      2.94 o 
   3   4   5      617.30      614.41      7.80 o 
   4   4   5     1132.79     1167.10     12.26 o 
   5   4   5      894.91      918.09     10.29 o 
   6   4   5     2106.60     2095.45     22.71 o 
   7   4   5     1289.44     1286.38     15.24 o 
   8   4   5      739.86      712.17     11.24 o 
   9   4   5      622.05      578.35      9.90 o 
  10   4   5      161.59      135.16      5.57 o 
  11   4   5       38.91       55.45      4.24 o 
  12   4   5      283.93      304.09      7.52 o 
  13   4   5      617.25      640.71     11.00 o 
  14   4   5      620.30      633.29     10.93 o 
  15   4   5      739.84      758.92     12.57 o 
  16   4   5      487.67      498.55     12.95 o 
  17   4   5      339.15      324.48      8.18 o 
  18   4   5      428.14      404.53      9.17 o 
  19   4   5       10.38        9.22      4.00 o 
 -16   5   5      378.42      388.98     19.42 o 
 -15   5   5      556.41      571.05     11.71 o 
 -14   5   5      795.42      829.90     13.36 o 
 -13   5   5       40.55       40.96      4.50 o 
 -12   5   5        5.14       -1.09      3.79 o 
 -11   5   5       28.58       21.11      3.87 o 
 -10   5   5      253.57      277.43      7.33 o 
  -9   5   5      439.72      462.18      9.43 o 
  -8   5   5      861.69      848.80     13.28 o 
  -7   5   5      615.46      606.59     10.62 o 
  -6   5   5     1340.18     1305.63     18.03 o 
  -5   5   5      250.31      237.03      6.89 o 
  -4   5   5      205.41      179.62      6.36 o 
  -3   5   5       26.00       11.93      3.79 o 
  -2   5   5      147.94      142.26      6.73 o 
  -1   5   5      414.18      430.94      8.98 o 
   0   5   5      222.34      256.13      8.46 o 
   1   5   5      788.28      866.56     13.41 o 
   2   5   5     1089.85     1083.34     15.73 o 
   3   5   5      798.82      752.94     14.75 o 
   4   5   5      176.39      170.92      6.53 o 
   5   5   5        0.57       -3.45      3.45 o 
   6   5   5      288.50      243.94      7.26 o 
   7   5   5      346.34      372.56      8.47 o 
   8   5   5      155.47      171.72      6.43 o 
   9   5   5      137.21      150.66      6.47 o 
  10   5   5      530.88      559.08     10.57 o 
  11   5   5      791.39      829.46     13.72 o 
  12   5   5      373.97      394.27      9.17 o 
  13   5   5       19.85       18.97      4.34 o 
  14   5   5       78.18       64.33      5.06 o 
 -29   0   6     2819.69     2870.89     60.62 o 
 -28   0   6     2730.66     2673.87     56.51 o 
 -27   0   6      629.07      606.19     18.31 o 
 -26   0   6     2212.73     2175.66     46.73 o 
 -25   0   6      867.03      909.29     23.36 o 
 -24   0   6       13.49       19.89      5.68 o 
 -23   0   6      334.58      319.20     12.00 o 
 -22   0   6     1331.59     1270.48     28.73 o 
 -21   0   6     4980.03     4788.28     93.14 o 
 -20   0   6     7000.32     6853.56     92.20 o 
 -19   0   6     6799.93     6849.37    115.87 o 
 -18   0   6     2466.23     2542.28     35.83 o 
 -17   0   6     6495.70     6567.55     71.88 o 
 -16   0   6     1902.77     1906.72     22.30 o 
 -15   0   6      230.44      251.54      4.43 o 
 -14   0   6      548.40      510.95      6.56 o 
 -13   0   6     2976.33     3010.57     33.62 o 
 -12   0   6    14851.07    14829.21    151.23 o 
 -11   0   6     9253.14     9319.64    114.50 o 
 -10   0   6     7794.54     7859.21     66.85 o 
  -9   0   6     6762.93     6521.36     62.33 o 
  -8   0   6     8229.39     8291.42     85.95 o 
  -7   0   6     1538.16     1622.12     19.74 o 
  -6   0   6      176.10      208.24      3.22 o 
  -5   0   6      558.60      472.53      7.14 o 
  -4   0   6    15936.37    16331.60    215.10 o 
  -3   0   6     5282.04     5075.30    126.92 o 
  -2   0   6    12992.86    12932.55    271.68 o 
  -1   0   6    10014.38     9657.27    175.70 o 
   0   0   6     8051.95     8080.27    107.05 o 
   1   0   6     3656.55     3842.31     63.30 o 
   2   0   6     3825.00     4089.52     43.99 o 
   3   0   6      349.97      382.00      4.97 o 
   4   0   6     2723.53     2718.42     33.90 o 
   5   0   6    10592.45    10677.53    100.40 o 
   6   0   6     2804.66     2854.39     33.77 o 
   7   0   6     6853.27     6751.61    130.34 o 
   8   0   6     8973.03     9004.00     97.82 o 
   9   0   6     5449.94     5551.01     60.64 o 
  10   0   6      192.55      225.67      5.04 o 
  11   0   6     1784.32     1900.79     22.30 o 
  12   0   6        0.95        2.99      2.30 o 
  13   0   6     1133.06     1155.02     14.76 o 
  14   0   6     1671.26     1586.34     19.90 o 
  15   0   6     1236.81     1292.19     36.47 o 
  16   0   6     3963.99     3820.70     53.25 o 
  17   0   6     2229.11     2269.36     37.57 o 
  18   0   6      955.33      978.22     16.85 o 
  19   0   6     1361.15     1361.35     47.83 o 
  20   0   6      276.67      295.96      8.71 o 
  21   0   6       60.39       64.43     13.89 o 
  22   0   6      465.96      427.18     15.15 o 
  23   0   6      630.02      658.29     19.57 o 
  24   0   6      718.68      708.49     20.52 o 
  25   0   6      365.02      388.03     15.47 o 
 -28   1   6       30.83       35.19      5.24 o 
 -27   1   6      467.98      494.55     11.50 o 
 -26   1   6     1170.89     1154.56     22.26 o 
 -25   1   6     2301.52     2267.48     34.05 o 
 -24   1   6     3752.05     3652.47     51.91 o 
 -23   1   6     2741.29     2632.65     38.29 o 
 -22   1   6     3275.48     3152.89     46.73 o 
 -21   1   6     2310.86     2225.94     32.71 o 
 -20   1   6      156.78      165.87      5.02 o 
 -19   1   6      161.81      147.40      4.37 o 
 -18   1   6     2275.51     2118.00     19.71 o 
 -17   1   6     3881.63     3766.10     33.34 o 
 -16   1   6     5570.83     5648.51     41.19 o 
 -15   1   6     2544.04     2589.33     19.54 o 
 -14   1   6    10618.72    10543.98     75.71 o 
 -13   1   6     5494.98     5585.14     40.48 o 
 -12   1   6     1475.51     1479.46     11.49 o 
 -11   1   6      289.27      311.92      3.82 o 
 -10   1   6       19.60       29.79      1.08 o 
  -9   1   6      979.69      940.69      7.62 o 
  -8   1   6     8591.94     8611.56     62.69 o 
  -7   1   6    14065.38    14203.13    107.38 o 
  -6   1   6     6950.57     6945.44     49.70 o 
  -5   1   6    12329.41    12356.86     88.73 o 
  -4   1   6     4486.25     4551.27     47.83 o 
  -3   1   6     2690.21     2793.05     27.17 o 
  -2   1   6      103.30      101.62      5.91 o 
  -1   1   6       92.67      103.83      4.54 o 
   0   1   6     5010.70     5083.63     36.43 o 
   1   1   6     5865.75     5691.60     40.81 o 
   2   1   6     4846.33     4601.96     35.82 o 
   3   1   6     6845.12     6807.56     48.67 o 
   4   1   6     7403.13     7425.75     66.65 o 
   5   1   6     3741.64     3800.97     25.77 o 
   6   1   6     1290.11     1311.20     10.25 o 
   7   1   6      570.88      571.29      5.22 o 
   8   1   6      421.79      407.66      6.26 o 
   9   1   6      364.37      358.79      4.02 o 
  10   1   6     5252.76     5313.60     40.93 o 
  11   1   6     6019.61     6052.13     47.34 o 
  12   1   6     4111.04     4115.62     34.20 o 
  13   1   6      921.80      908.27      8.82 o 
  14   1   6      923.70      939.22     10.02 o 
  15   1   6      763.64      772.21     10.56 o 
  16   1   6       59.29       59.55      2.84 o 
  17   1   6       81.09       82.27      3.43 o 
  18   1   6      433.71      435.50      6.45 o 
  19   1   6     1182.89     1210.77     17.54 o 
  20   1   6      799.32      806.71     14.13 o 
  21   1   6     1798.23     1809.53     27.14 o 
  22   1   6      215.06      213.77      8.13 o 
  23   1   6      667.50      664.81     14.18 o 
  24   1   6      177.65      180.73     13.26 o 
  25   1   6       12.99       16.24      5.24 o 
 -27   2   6      920.48      881.09     13.79 o 
 -26   2   6     1064.98     1022.86     15.18 o 
 -25   2   6      146.13      144.17      5.92 o 
 -24   2   6       10.93       18.03      3.43 o 
 -23   2   6       45.10       42.49      3.88 o 
 -22   2   6      700.04      679.58     11.05 o 
 -21   2   6     1363.44     1355.31     18.16 o 
 -20   2   6     2385.45     2327.10     22.16 o 
 -19   2   6     1348.96     1338.81     13.82 o 
 -18   2   6     1461.40     1396.34     14.19 o 
 -17   2   6     3271.57     3151.45     34.34 o 
 -16   2   6      650.28      671.75      8.01 o 
 -15   2   6      377.16      414.60      5.19 o 
 -14   2   6     1127.38     1110.72      9.54 o 
 -13   2   6      803.55      773.94      7.01 o 
 -12   2   6     5307.51     5287.39     36.45 o 
 -11   2   6     4530.31     4549.69     31.48 o 
 -10   2   6     2447.29     2461.77     17.51 o 
  -9   2   6     2967.66     3016.11     21.11 o 
  -8   2   6      719.57      693.38      5.96 o 
  -7   2   6     1449.49     1439.86     10.50 o 
  -6   2   6      177.56      160.95      5.30 o 
  -5   2   6      512.90      496.00      7.18 o 
  -4   2   6     3064.59     2963.86     22.16 o 
  -3   2   6     1593.19     1553.36     12.15 o 
  -2   2   6     5500.77     5393.54     53.67 o 
  -1   2   6     3875.51     3865.96     31.39 o 
   0   2   6     3189.86     3072.43     21.28 o 
   1   2   6     2004.59     1993.13     25.69 o 
   2   2   6      954.62      958.16      7.39 o 
   3   2   6       16.30       11.64      1.27 o 
   4   2   6     2292.83     2330.10     16.58 o 
   5   2   6     1872.76     1884.56     13.69 o 
   6   2   6     1898.76     1880.76     13.74 o 
   7   2   6     3012.38     2983.54     21.08 o 
   8   2   6     1038.76     1003.18      8.78 o 
   9   2   6     2108.40     2085.50     16.51 o 
  10   2   6       52.05       53.14      2.66 o 
  11   2   6     1371.40     1334.56     17.88 o 
  12   2   6        0.07        1.06      1.75 o 
  13   2   6      408.97      405.97      4.96 o 
  14   2   6      947.48      947.43      8.78 o 
  15   2   6     1250.33     1253.75     11.05 o 
  16   2   6     1011.91      995.21     12.37 o 
  17   2   6      900.77      894.81     13.12 o 
  18   2   6      552.16      569.76      9.96 o 
  19   2   6      194.53      191.85      6.31 o 
  20   2   6       20.13       25.53      3.94 o 
  21   2   6        2.63        2.66      3.60 o 
  22   2   6      134.11      133.52      7.58 o 
  23   2   6      207.34      200.55      8.59 o 
  24   2   6      340.98      349.73     18.79 o 
 -25   3   6      121.29      112.43      8.84 o 
 -24   3   6      398.00      382.69     22.10 o 
 -23   3   6      376.68      363.36     13.10 o 
 -22   3   6      378.29      352.08     11.84 o 
 -21   3   6      323.05      329.20      9.21 o 
 -20   3   6       34.53       29.11      5.68 o 
 -19   3   6       48.27       51.52      4.76 o 
 -18   3   6       16.79       27.46      3.01 o 
 -17   3   6      530.75      554.91      8.20 o 
 -16   3   6     1046.39      991.81     16.33 o 
 -15   3   6      702.75      716.86     11.66 o 
 -14   3   6      413.93      421.48      6.29 o 
 -13   3   6     1088.41     1044.14     11.30 o 
 -12   3   6      672.32      674.14      8.82 o 
 -11   3   6       10.44       16.84      2.32 o 
 -10   3   6       24.44       19.58      2.40 o 
  -9   3   6      834.79      841.33      8.87 o 
  -8   3   6      938.64      907.49      8.80 o 
  -7   3   6      460.86      442.20      7.97 o 
  -6   3   6       78.21       80.88      2.77 o 
  -5   3   6     1686.33     1670.32     15.70 o 
  -4   3   6     1551.13     1583.19     12.71 o 
  -3   3   6       11.51        4.13      1.55 o 
  -2   3   6       28.07       20.47      1.69 o 
  -1   3   6      269.64      235.79      3.44 o 
   0   3   6      325.09      348.81      4.45 o 
   1   3   6     1831.08     1854.36     14.67 o 
   2   3   6     1322.67     1301.97     10.86 o 
   3   3   6      614.48      576.02      5.84 o 
   4   3   6      366.15      377.30      4.87 o 
   5   3   6       91.29      106.06      4.80 o 
   6   3   6      153.85      140.62      3.44 o 
   7   3   6      117.66      105.99      3.20 o 
   8   3   6      106.49      106.84      3.58 o 
   9   3   6      516.89      545.61      6.48 o 
  10   3   6      153.38      149.36      4.06 o 
  11   3   6      269.72      280.21      5.24 o 
  12   3   6      560.04      589.47      8.63 o 
  13   3   6      243.87      244.12      6.30 o 
  14   3   6      219.29      211.70      6.23 o 
  15   3   6        5.88        4.20      3.45 o 
  16   3   6       14.60       10.58      3.53 o 
  17   3   6      148.88      148.25      6.05 o 
  18   3   6       45.76       47.53      4.43 o 
  19   3   6      194.33      194.50      6.56 o 
  20   3   6      500.15      503.22     12.17 o 
  21   3   6       66.23       65.30      5.79 o 
 -21   4   6      153.78      165.77      7.81 o 
 -20   4   6       35.45       48.47      5.53 o 
 -19   4   6       27.39       29.93      4.89 o 
 -18   4   6        0.48        6.43      4.40 o 
 -17   4   6       69.21       78.83      5.61 o 
 -16   4   6      192.20      193.09      7.64 o 
 -15   4   6       40.12       36.06      3.75 o 
 -14   4   6      143.22      135.24      5.46 o 
 -13   4   6       10.03        7.52      3.39 o 
 -12   4   6       39.94       40.80      3.30 o 
 -11   4   6        0.71        2.39      2.81 o 
 -10   4   6       24.95       30.22      3.10 o 
  -9   4   6       43.36       43.07      3.24 o 
  -8   4   6      332.32      320.47      6.60 o 
  -7   4   6       16.44       10.75      2.53 o 
  -6   4   6        7.25        1.69      2.45 o 
  -5   4   6       20.36       17.85      2.56 o 
  -4   4   6       22.04       23.01      2.62 o 
  -3   4   6      267.55      269.72      5.15 o 
  -2   4   6       16.02       14.18      2.50 o 
  -1   4   6      180.69      191.70      4.67 o 
   0   4   6        7.45       10.95      2.50 o 
   1   4   6      166.35      163.26      4.43 o 
   2   4   6      156.21      150.86      4.40 o 
   3   4   6        0.07       -2.63      2.63 o 
   4   4   6       72.77       58.75      3.39 o 
   5   4   6      404.85      409.78      6.93 o 
   6   4   6        1.12        3.87      2.82 o 
   7   4   6       14.51       20.17      3.64 o 
   8   4   6      339.99      343.92      7.52 o 
   9   4   6      176.28      175.43      5.94 o 
  10   4   6       81.02       78.04      4.49 o 
  11   4   6        0.30        2.23      3.45 o 
  12   4   6        0.19        1.61      3.64 o 
  13   4   6      147.79      142.20      6.11 o 
  14   4   6      129.48      135.98      7.09 o 
  15   4   6        2.39        4.90      3.94 o 
  16   4   6       33.14       33.65      4.31 o 
  17   4   6        4.51        7.22      4.58 o 
  18   4   6       19.52       15.19      5.21 o 
 -15   5   6        6.73       15.93      4.76 o 
 -14   5   6      133.35      119.77      7.10 o 
 -13   5   6        0.41        3.71      4.62 o 
 -12   5   6        0.52        2.19      4.48 o 
 -11   5   6       18.26       17.86      4.93 o 
 -10   5   6      122.58      109.55      6.56 o 
  -9   5   6        8.85        4.95      3.62 o 
  -8   5   6        0.18        0.87      3.56 o 
  -7   5   6       62.47       63.97      4.35 o 
  -6   5   6       64.87       74.97      4.69 o 
  -5   5   6       41.92       38.93      4.08 o 
  -4   5   6        6.25        1.25      3.48 o 
  -3   5   6        6.97        7.49      3.69 o 
  -2   5   6       40.15       36.81      4.02 o 
  -1   5   6       11.71        4.60      4.06 o 
   0   5   6        4.07        5.33      4.77 o 
   1   5   6        9.08       10.49      3.85 o 
   2   5   6        2.32        4.15      3.57 o 
   3   5   6       45.42       42.30      6.32 o 
   4   5   6      100.54      102.87      5.61 o 
   5   5   6        0.50        3.98      3.69 o 
   6   5   6        1.07        1.84      3.75 o 
   7   5   6       18.44       13.31      3.93 o 
   8   5   6        0.83       -2.18      3.69 o 
   9   5   6       35.44       42.12      4.55 o 
  10   5   6        1.09        3.47      3.98 o 
  11   5   6        6.09        7.89      4.91 o 
  12   5   6      107.43      117.93      7.48 o 
 -27   1   7       66.97       59.40      5.47 o 
 -26   1   7      129.69      149.09      7.13 o 
 -25   1   7       80.48       83.26      5.79 o 
 -24   1   7      151.51      173.25      7.13 o 
 -23   1   7      797.18      886.88     15.85 o 
 -22   1   7      236.57      269.19      7.80 o 
 -21   1   7      474.82      478.98     10.14 o 
 -20   1   7      310.80      318.31      7.87 o 
 -19   1   7        0.09        3.30      2.69 o 
 -18   1   7        6.92       10.94      2.77 o 
 -17   1   7      705.78      732.09      9.18 o 
 -16   1   7        5.42       21.37      2.30 o 
 -15   1   7     1087.88     1178.61     11.44 o 
 -14   1   7     1307.89     1350.95     11.55 o 
 -13   1   7      160.34      203.57      3.27 o 
 -12   1   7     1174.67     1236.75     10.75 o 
 -11   1   7      129.85      136.09      2.95 o 
 -10   1   7       45.71       50.71      1.69 o 
  -9   1   7        6.58        8.80      1.07 o 
  -8   1   7       75.57       72.58      2.06 o 
  -7   1   7      268.02      278.81      6.97 o 
  -6   1   7     2727.57     2767.06     25.70 o 
  -5   1   7      292.24      313.38      8.54 o 
  -4   1   7     1454.81     1557.08     13.88 o 
  -3   1   7      958.97      965.33     10.94 o 
  -2   1   7       74.95       83.18      2.01 o 
  -1   1   7       33.59       41.26      1.28 o 
   0   1   7       17.82       17.33      1.03 o 
   1   1   7      213.79      193.28      2.50 o 
   2   1   7       31.60       30.65      1.81 o 
   3   1   7      601.25      604.40      5.62 o 
   4   1   7      868.58      869.08      7.60 o 
   5   1   7     1012.03     1085.51      8.62 o 
   6   1   7      652.66      661.69      5.81 o 
   7   1   7        0.67        1.56      1.13 o 
   8   1   7      373.28      367.87      4.02 o 
   9   1   7       25.17       29.83      1.67 o 
  10   1   7      453.79      470.38      5.19 o 
  11   1   7      472.87      494.30      6.17 o 
  12   1   7      243.02      240.62      4.27 o 
  13   1   7       53.06       63.81      2.73 o 
  14   1   7      324.41      304.80      5.02 o 
  15   1   7       29.68       36.28      2.95 o 
  16   1   7       77.60       81.71      3.78 o 
  17   1   7      178.56      155.56      4.95 o 
  18   1   7       31.10       30.09      3.64 o 
  19   1   7        0.21        6.86      4.00 o 
  20   1   7        0.89        5.16      4.35 o 
  21   1   7      150.92      165.96      7.59 o 
  22   1   7      357.50      339.88      9.49 o 
  23   1   7       39.06       35.53      5.24 o 
  24   1   7       32.67       31.73      5.13 o 
 -26   2   7      607.45      619.06     10.98 o 
 -25   2   7      359.78      382.27     12.26 o 
 -24   2   7      346.49      388.92      8.23 o 
 -23   2   7        4.15       10.51      3.38 o 
 -22   2   7      122.30      128.19      4.88 o 
 -21   2   7      165.17      183.40      6.38 o 
 -20   2   7     1633.32     1663.20     18.63 o 
 -19   2   7     1732.91     1774.26     19.63 o 
 -18   2   7     3188.52     3282.11     40.07 o 
 -17   2   7      695.74      701.27     10.89 o 
 -16   2   7      734.69      766.59      9.72 o 
 -15   2   7        7.31       21.05      2.21 o 
 -14   2   7       53.22       53.68      2.49 o 
 -13   2   7        6.27       23.26      3.64 o 
 -12   2   7     1918.32     1877.36     21.05 o 
 -11   2   7     1926.14     2030.07     15.87 o 
 -10   2   7      848.73      904.91      8.77 o 
  -9   2   7     1242.52     1253.12     10.94 o 
  -8   2   7     2560.48     2638.51     19.97 o 
  -7   2   7     2893.71     3001.22     22.52 o 
  -6   2   7      932.26      911.02      7.68 o 
  -5   2   7        7.86       -0.82      2.02 o 
  -4   2   7      628.83      618.08      5.63 o 
  -3   2   7      717.56      715.51      7.36 o 
  -2   2   7     2309.96     2388.20     16.82 o 
  -1   2   7     2082.82     2044.51     15.60 o 
   0   2   7     2358.28     2375.76     18.04 o 
   1   2   7     1195.31     1203.44     10.61 o 
   2   2   7      634.72      652.32      8.02 o 
   3   2   7      254.49      264.95      3.00 o 
   4   2   7       21.50       25.02      1.37 o 
   5   2   7       16.14       16.84      1.51 o 
   6   2   7     1671.09     1681.53     12.45 o 
   7   2   7      112.04      123.73      2.98 o 
   8   2   7     1743.74     1795.39     14.37 o 
   9   2   7      628.71      628.18      6.85 o 
  10   2   7     1391.47     1412.16     14.63 o 
  11   2   7     1453.51     1465.67     19.61 o 
  12   2   7      140.35      139.40      3.95 o 
  13   2   7       90.39       91.89      3.76 o 
  14   2   7      218.15      216.25      4.65 o 
  15   2   7       40.70       41.97      3.22 o 
  16   2   7      235.58      253.60      7.87 o 
  17   2   7      559.01      570.24     12.06 o 
  18   2   7      206.28      210.93      7.70 o 
  19   2   7      498.13      484.74     11.50 o 
  20   2   7       40.70       44.50      5.24 o 
  21   2   7       78.84       72.88      7.42 o 
  22   2   7       18.31       22.99      5.24 o 
 -24   3   7     1481.94     1493.72     24.77 o 
 -23   3   7      724.05      753.04     15.16 o 
 -22   3   7     1374.17     1390.05     23.09 o 
 -21   3   7      932.52      951.88     22.89 o 
 -20   3   7      260.50      255.15      8.09 o 
 -19   3   7       46.29       48.18      4.76 o 
 -18   3   7      104.60       91.39      5.84 o 
 -17   3   7       37.93       36.14      3.16 o 
 -16   3   7      741.11      798.51     10.81 o 
 -15   3   7     1317.52     1348.09     18.47 o 
 -14   3   7     3244.73     3310.09     34.62 o 
 -13   3   7     2601.31     2701.80     25.43 o 
 -12   3   7     1514.45     1569.14     15.69 o 
 -11   3   7     1307.68     1298.59     13.32 o 
 -10   3   7        1.62        3.63      2.13 o 
  -9   3   7       68.20       64.51      2.91 o 
  -8   3   7     1130.54     1132.92     11.77 o 
  -7   3   7      688.41      689.39      7.99 o 
  -6   3   7     2695.50     2678.96     24.84 o 
  -5   3   7      951.14      959.63     10.22 o 
  -4   3   7     4602.09     4515.60     44.40 o 
  -3   3   7      625.22      615.39      7.35 o 
  -2   3   7      475.24      451.80      6.01 o 
  -1   3   7      603.92      553.52      7.33 o 
   0   3   7       51.46       57.73      2.81 o 
   1   3   7       63.66       67.16      3.20 o 
   2   3   7     1110.60     1061.13     11.17 o 
   3   3   7     1765.49     1777.33     17.25 o 
   4   3   7     3249.20     3258.05     35.61 o 
   5   3   7     2129.36     2160.63     21.99 o 
   6   3   7      194.36      185.38      4.35 o 
   7   3   7      875.17      842.16      9.54 o 
   8   3   7        3.81        5.73      2.35 o 
   9   3   7       23.63       17.63      2.53 o 
  10   3   7      333.06      355.88      5.88 o 
  11   3   7      658.01      683.91      8.58 o 
  12   3   7      391.34      405.37     10.53 o 
  13   3   7      605.70      597.16     11.79 o 
  14   3   7      699.75      698.29     16.13 o 
  15   3   7      436.27      425.32     10.73 o 
  16   3   7      205.11      194.84      7.90 o 
  17   3   7      227.72      213.38      8.25 o 
  18   3   7       68.95       88.23      9.00 o 
  19   3   7        0.47        3.16      4.47 o 
  20   3   7      609.09      608.19     13.62 o 
 -20   4   7      879.61      901.19     16.93 o 
 -19   4   7      905.16      976.63     27.31 o 
 -18   4   7      893.65      884.87     16.70 o 
 -17   4   7      532.21      537.38     12.09 o 
 -16   4   7     1484.12     1467.01     23.84 o 
 -15   4   7      125.46      135.92      7.05 o 
 -14   4   7        0.62        1.81      4.02 o 
 -13   4   7       24.81       31.60      3.79 o 
 -12   4   7      469.66      488.41      9.12 o 
 -11   4   7     1588.56     1615.44     21.09 o 
 -10   4   7     1282.15     1284.02     17.45 o 
  -9   4   7     1032.53     1049.58     32.32 o 
  -8   4   7     1054.75     1038.42     12.76 o 
  -7   4   7     1006.26      957.97     13.82 o 
  -6   4   7      185.86      162.14      4.54 o 
  -5   4   7       20.10        2.29      3.40 o 
  -4   4   7       13.95        9.95      4.12 o 
  -3   4   7      577.19      578.62      7.79 o 
  -2   4   7     1921.02     1994.03     19.59 o 
  -1   4   7      654.60      672.37      8.58 o 
   0   4   7      662.96      704.65      8.88 o 
   1   4   7     2234.82     2249.40     36.57 o 
   2   4   7      914.15      827.75     10.90 o 
   3   4   7       31.08       20.94      4.06 o 
   4   4   7       11.38        8.20      2.79 o 
   5   4   7       32.35       37.90      3.38 o 
   6   4   7      780.94      853.52     12.62 o 
   7   4   7      147.07      173.21      6.07 o 
   8   4   7      779.82      787.30     15.90 o 
   9   4   7      606.93      603.70     16.44 o 
  10   4   7      554.20      556.87     12.38 o 
  11   4   7      274.28      266.91     12.47 o 
  12   4   7      392.16      371.87     10.24 o 
  13   4   7        0.61       -0.33      4.67 o 
  14   4   7      113.91      135.73      7.55 o 
  15   4   7      193.64      196.14      8.26 o 
  16   4   7      191.20      219.50      8.90 o 
 -13   5   7      311.88      324.78      9.84 o 
 -12   5   7      513.18      523.85     16.42 o 
 -11   5   7      402.12      400.14     10.43 o 
 -10   5   7        0.35        1.63      4.62 o 
  -9   5   7       22.56       26.51      5.68 o 
  -8   5   7       46.77       51.71      6.00 o 
  -7   5   7      204.48      227.85      9.95 o 
  -6   5   7      492.13      531.68     27.31 o 
  -5   5   7      555.04      532.00     11.87 o 
  -4   5   7      737.03      731.58     14.34 o 
  -3   5   7      285.54      254.29      8.63 o 
  -2   5   7       90.42       82.36      8.52 o 
  -1   5   7       27.51       19.09      4.85 o 
   0   5   7       80.98       60.93      5.44 o 
   1   5   7      480.40      520.48     12.22 o 
   2   5   7      129.83      153.04     11.37 o 
   3   5   7      377.63      433.59     11.10 o 
   4   5   7      363.79      409.27     10.81 o 
   5   5   7      411.12      414.42     10.88 o 
   6   5   7      348.55      352.69     10.46 o 
   7   5   7        4.39        3.67      4.62 o 
   8   5   7       54.61       34.79      5.44 o 
   9   5   7        0.17        2.06      4.67 o 
 -27   0   8     2775.25     2833.31     59.04 o 
 -26   0   8     2762.72     2925.82     60.30 o 
 -25   0   8     2016.10     2059.79     44.20 o 
 -24   0   8     1069.02     1082.62     26.21 o 
 -23   0   8     1567.38     1593.78     35.05 o 
 -22   0   8      562.64      604.93     16.73 o 
 -21   0   8      490.65      527.58     15.15 o 
 -20   0   8      109.63      116.50      7.89 o 
 -19   0   8     4561.65     4519.92     87.46 o 
 -18   0   8     4890.13     4924.68     94.72 o 
 -17   0   8     6049.22     6168.32    117.13 o 
 -16   0   8     2857.86     3021.10     43.81 o 
 -15   0   8     1524.48     1587.61     24.13 o 
 -14   0   8     4711.30     4677.86     65.96 o 
 -13   0   8      125.43      134.68      3.80 o 
 -12   0   8      720.21      670.66     11.23 o 
 -11   0   8      404.86      439.13     16.96 o 
 -10   0   8     4528.37     4500.49     43.29 o 
  -9   0   8     5697.67     5663.85     78.72 o 
  -8   0   8     9020.21     9173.32    135.46 o 
  -7   0   8     4607.48     4656.43     87.19 o 
  -6   0   8     7498.63     7870.69    239.48 o 
  -5   0   8      703.39      741.64     10.89 o 
  -4   0   8       79.82       87.48      7.89 o 
  -3   0   8      138.30      105.44      8.21 o 
  -2   0   8     1509.86     1541.80     23.68 o 
  -1   0   8     7568.23     7660.37    100.80 o 
   0   0   8     3061.07     3158.76     41.97 o 
   1   0   8     4295.19     4480.57     59.38 o 
   2   0   8     5174.64     5150.84    112.87 o 
   3   0   8      975.71     1020.50     14.84 o 
   4   0   8     2874.50     2886.25     61.88 o 
   5   0   8       63.11       92.28      2.79 o 
   6   0   8        4.69       10.38      1.86 o 
   7   0   8     2111.90     2129.45     24.18 o 
   8   0   8     1881.65     1903.39     21.99 o 
   9   0   8     1321.44     1387.98     20.42 o 
  10   0   8     5472.81     5476.87     73.56 o 
  11   0   8     3760.31     3848.69     74.83 o 
  12   0   8      479.10      455.91     13.58 o 
  13   0   8        3.61       11.05      4.74 o 
  14   0   8        0.93        1.26      5.05 o 
  15   0   8       44.82       39.15      6.00 o 
  16   0   8      926.61      886.24     22.10 o 
  17   0   8      119.88      139.55      9.16 o 
  18   0   8      974.78      946.23     23.68 o 
  19   0   8      962.01      915.60     23.36 o 
  20   0   8      554.29      527.26     16.73 o 
  21   0   8      168.34      178.07     10.73 o 
  22   0   8      544.05      514.63     17.05 o 
 -26   1   8       51.94       61.33      5.24 o 
 -25   1   8       87.51       97.20      6.03 o 
 -24   1   8      891.51      891.09     16.18 o 
 -23   1   8     1111.48     1128.11     31.57 o 
 -22   1   8     3632.56     3690.95     51.79 o 
 -21   1   8     2674.10     2724.16     32.99 o 
 -20   1   8     2832.03     2867.10     34.32 o 
 -19   1   8     1619.44     1632.11     20.80 o 
 -18   1   8     1012.56     1034.83     14.16 o 
 -17   1   8       15.66       27.16      5.34 o 
 -16   1   8      221.39      205.98      4.54 o 
 -15   1   8     1892.22     1842.28     20.64 o 
 -14   1   8     4715.64     4622.08     45.33 o 
 -13   1   8     4339.41     4379.05     49.89 o 
 -12   1   8     4700.28     4721.02     51.81 o 
 -11   1   8     4621.34     4711.15     40.59 o 
 -10   1   8     1517.39     1542.73     15.19 o 
  -9   1   8       10.86       11.38      0.96 o 
  -8   1   8      487.55      498.35      4.39 o 
  -7   1   8       14.30       -2.03      2.03 o 
  -6   1   8     1655.71     1567.65     23.80 o 
  -5   1   8     6511.47     6262.04     69.75 o 
  -4   1   8     6589.42     6430.83     88.07 o 
  -3   1   8     3876.70     3831.69     37.09 o 
  -2   1   8     4644.69     4539.32     57.92 o 
  -1   1   8     1936.15     1943.80     21.46 o 
   0   1   8       90.93      101.46      2.29 o 
   1   1   8       80.70       91.92      2.29 o 
   2   1   8      579.95      569.73      5.38 o 
   3   1   8     1367.65     1390.29     11.60 o 
   4   1   8     5919.99     5991.93     46.71 o 
   5   1   8     1458.77     1483.68     13.76 o 
   6   1   8     4373.21     4473.00     32.56 o 
   7   1   8     1093.20     1072.26      9.45 o 
   8   1   8      607.80      590.80      7.61 o 
   9   1   8      282.85      292.19      5.10 o 
  10   1   8       20.89       17.03      2.38 o 
  11   1   8      132.76      120.70      4.62 o 
  12   1   8      568.71      592.09     10.76 o 
  13   1   8     1850.89     1853.27     35.71 o 
  14   1   8     2345.91     2331.31     28.70 o 
  15   1   8      647.60      658.04     17.13 o 
  16   1   8      410.59      424.15     13.87 o 
  17   1   8      348.39      351.55      7.87 o 
  18   1   8       81.50       70.50      5.34 o 
  19   1   8       25.01       22.14      6.79 o 
  20   1   8       84.63       81.39      9.79 o 
  21   1   8      235.94      244.85      8.59 o 
  22   1   8      385.21      382.19     10.60 o 
 -25   2   8      438.70      400.28      8.56 o 
 -24   2   8     1079.60     1066.62     15.30 o 
 -23   2   8      580.59      584.31     12.03 o 
 -22   2   8       34.63       28.62      3.79 o 
 -21   2   8        0.15        1.29      3.32 o 
 -20   2   8      392.57      375.30      7.81 o 
 -19   2   8      693.21      670.54     10.81 o 
 -18   2   8     2100.04     2022.88     25.33 o 
 -17   2   8     1402.66     1393.86     18.29 o 
 -16   2   8     1059.59     1061.54     14.59 o 
 -15   2   8     1765.20     1755.91     19.21 o 
 -14   2   8      706.56      695.18      9.51 o 
 -13   2   8      565.00      599.93      7.94 o 
 -12   2   8       91.37      109.40      5.24 o 
 -11   2   8      210.42      202.32      4.23 o 
 -10   2   8     2180.05     2117.66     19.60 o 
  -9   2   8     2924.06     2926.26     23.86 o 
  -8   2   8     3715.63     3698.98     31.06 o 
  -7   2   8     1108.63     1105.84      9.73 o 
  -6   2   8     1544.92     1508.65     12.74 o 
  -5   2   8      172.85      167.07      2.60 o 
  -4   2   8      231.68      228.49      4.10 o 
  -3   2   8        1.96       -0.59      1.22 o 
  -2   2   8     1458.11     1437.44     11.32 o 
  -1   2   8      457.82      474.01      4.62 o 
   0   2   8     1693.14     1729.05     13.44 o 
   1   2   8     2638.02     2629.54     19.90 o 
   2   2   8     2213.88     2142.05     17.81 o 
   3   2   8      830.27      811.19      7.65 o 
   4   2   8      166.83      168.29      3.42 o 
   5   2   8      257.34      254.65      4.20 o 
   6   2   8      293.24      310.90      4.68 o 
   7   2   8      460.52      476.45      6.11 o 
   8   2   8      634.25      637.34      7.54 o 
   9   2   8     1459.72     1458.05     14.52 o 
  10   2   8      783.45      792.99     10.22 o 
  11   2   8      798.34      793.50     10.42 o 
  12   2   8      140.62      147.89      4.75 o 
  13   2   8      114.33      101.81      4.22 o 
  14   2   8        5.95        3.77      3.24 o 
  15   2   8        1.31        2.51      3.34 o 
  16   2   8      338.28      367.91      9.49 o 
  17   2   8       76.54       64.58      5.24 o 
  18   2   8      694.46      739.78     19.42 o 
  19   2   8      331.42      333.29      9.69 o 
  20   2   8      350.44      352.02     10.16 o 
 -22   3   8      420.20      406.34     15.47 o 
 -21   3   8      589.09      618.88     12.90 o 
 -20   3   8      277.61      290.24     12.47 o 
 -19   3   8       60.49       64.55      6.63 o 
 -18   3   8       96.02       82.97      4.76 o 
 -17   3   8       25.40       21.84      3.24 o 
 -16   3   8      100.75      106.73      4.56 o 
 -15   3   8       34.29       44.05      3.22 o 
 -14   3   8      887.13      908.86     13.46 o 
 -13   3   8      758.82      744.33     10.07 o 
 -12   3   8      286.53      283.79      5.70 o 
 -11   3   8      571.79      588.33      8.31 o 
 -10   3   8      528.17      522.34      7.59 o 
  -9   3   8       83.97       77.64      3.47 o 
  -8   3   8       25.35       25.10      3.33 o 
  -7   3   8        1.16       -2.07      3.05 o 
  -6   3   8      307.63      306.59      5.49 o 
  -5   3   8      698.95      708.91      8.10 o 
  -4   3   8      203.56      207.25      4.18 o 
  -3   3   8      578.80      579.64      7.09 o 
  -2   3   8      571.34      574.10      7.02 o 
  -1   3   8      190.30      190.96      4.02 o 
   0   3   8       49.30       42.98      2.45 o 
   1   3   8      148.18      119.83      3.59 o 
   2   3   8       56.74       36.89      2.45 o 
   3   3   8      578.67      625.33      7.67 o 
   4   3   8      894.57      884.26      9.84 o 
   5   3   8      381.92      385.05      6.53 o 
   6   3   8      324.19      319.85      6.07 o 
   7   3   8      113.98      113.94      4.30 o 
   8   3   8       27.86       34.31      3.25 o 
   9   3   8        0.04       -2.69      2.69 o 
  10   3   8        2.98        0.96      2.79 o 
  11   3   8       85.05       80.72      5.98 o 
  12   3   8       53.30       51.84      4.90 o 
  13   3   8       87.65      100.99     11.05 o 
  14   3   8      317.96      318.11      8.92 o 
  15   3   8      210.63      212.98      7.90 o 
  16   3   8       28.77       36.94      5.12 o 
  17   3   8        3.65        3.38      4.45 o 
  18   3   8        4.10        0.63      4.47 o 
 -18   4   8       76.02       72.72      6.16 o 
 -17   4   8      245.41      258.72      8.49 o 
 -16   4   8        0.57        6.85      4.25 o 
 -15   4   8       13.97       15.06      4.25 o 
 -14   4   8       34.11       41.10      4.78 o 
 -13   4   8        0.23       -1.16      3.52 o 
 -12   4   8       16.53       17.98      3.38 o 
 -11   4   8       31.41       35.58      3.52 o 
 -10   4   8       10.12       16.44      3.24 o 
  -9   4   8      208.76      233.81      6.22 o 
  -8   4   8        3.98        4.04      3.10 o 
  -7   4   8       12.41        9.17      2.74 o 
  -6   4   8        5.17        6.69      2.80 o 
  -5   4   8       66.36       60.87      3.44 o 
  -4   4   8       28.27       20.96      2.97 o 
  -3   4   8        9.63        3.87      2.75 o 
  -2   4   8       28.72       17.00      3.87 o 
  -1   4   8      179.67      184.40      7.88 o 
   0   4   8        5.47       10.01      2.88 o 
   1   4   8      141.69      153.49      9.76 o 
   2   4   8       63.96       70.17      4.13 o 
   3   4   8       41.44       31.75      3.62 o 
   4   4   8       55.89       54.29      3.98 o 
   5   4   8        0.00       -0.94      3.20 o 
   6   4   8       98.67       94.40      4.86 o 
   7   4   8       44.30       59.36      5.08 o 
   8   4   8       46.55       55.50      5.84 o 
   9   4   8       13.77       16.08      4.54 o 
  10   4   8       10.55       19.09      4.57 o 
  11   4   8       19.41       21.02      4.76 o 
  12   4   8       34.16       34.75      5.12 o 
  13   4   8        9.04        9.07      4.80 o 
  -9   5   8       43.36       49.33      5.30 o 
  -8   5   8        9.96        3.97      4.48 o 
  -7   5   8       59.44       60.99      5.38 o 
  -6   5   8       25.62       32.86      4.76 o 
  -5   5   8        0.71        1.76      4.09 o 
  -4   5   8       67.60       84.29      5.61 o 
  -3   5   8        0.10        3.04      4.31 o 
  -2   5   8       16.99       12.00      6.63 o 
  -1   5   8       14.19       12.81      4.62 o 
   0   5   8       41.30       38.91      5.37 o 
   1   5   8        1.54        6.87      5.53 o 
   2   5   8       11.06       19.22      4.93 o 
   3   5   8       19.02       26.27      5.21 o 
   4   5   8       94.82       83.15      9.16 o 
   5   5   8       40.23       44.11      7.10 o 
 -25   1   9        0.00        4.89      4.00 o 
 -24   1   9        1.22        5.73      3.90 o 
 -23   1   9      363.46      389.87      7.71 o 
 -22   1   9        2.04       17.01      4.38 o 
 -21   1   9      692.28      751.75     12.67 o 
 -20   1   9      313.99      355.45      6.39 o 
 -19   1   9      358.10      382.52      6.37 o 
 -18   1   9      482.25      503.73      8.29 o 
 -17   1   9        3.31       14.73      2.37 o 
 -16   1   9        0.85       20.23      3.79 o 
 -15   1   9      284.89      288.89      5.78 o 
 -14   1   9       54.34       82.03      3.84 o 
 -13   1   9      165.09      179.05      4.44 o 
 -12   1   9     1007.82     1047.36     13.39 o 
 -11   1   9      496.37      532.25      7.65 o 
 -10   1   9       18.59       32.06      1.79 o 
  -9   1   9      212.11      200.21      3.48 o 
  -8   1   9      290.04      291.75      7.58 o 
  -7   1   9       28.42       24.52      2.90 o 
  -6   1   9       23.40       16.97      2.09 o 
  -5   1   9      491.05      466.29      6.85 o 
  -4   1   9      401.82      413.19      6.30 o 
  -3   1   9     1133.94     1127.93     22.89 o 
  -2   1   9      118.91      127.77      4.47 o 
  -1   1   9      514.70      554.73     13.58 o 
   0   1   9      746.18      665.73     49.07 o 
   1   1   9      446.32      452.44      7.84 o 
   2   1   9      150.36      146.27      3.02 o 
   3   1   9      168.50      171.84      3.36 o 
   4   1   9        5.66        3.87      2.13 o 
   5   1   9      165.04      171.45      4.40 o 
   6   1   9      332.72      348.77      6.19 o 
   7   1   9      100.72      121.08      4.28 o 
   8   1   9      375.55      364.66      6.79 o 
   9   1   9       35.23       39.41      3.06 o 
  10   1   9      156.98      151.34      5.16 o 
  11   1   9      180.04      173.62      5.21 o 
  12   1   9       69.46       72.38      4.00 o 
  13   1   9      390.68      411.77      8.14 o 
  14   1   9      163.96      153.70      6.24 o 
  15   1   9        1.93        5.07      3.25 o 
  16   1   9       49.50       44.66      3.96 o 
  17   1   9       79.71       84.78      5.99 o 
  18   1   9       12.79       13.72      4.35 o 
  19   1   9        1.24        8.46      4.35 o 
  20   1   9       66.04       64.89      5.80 o 
 -23   2   9      543.12      575.40     12.22 o 
 -22   2   9      186.28      200.20      6.38 o 
 -21   2   9       59.99       67.38      6.51 o 
 -20   2   9       10.03        9.92      3.24 o 
 -19   2   9      180.63      192.76      5.65 o 
 -18   2   9      285.54      285.00      6.72 o 
 -17   2   9     1269.34     1332.15     17.96 o 
 -16   2   9     1370.35     1467.51     18.95 o 
 -15   2   9     1045.21     1087.52     14.70 o 
 -14   2   9     1005.92     1036.25     12.18 o 
 -13   2   9      203.70      221.00      5.29 o 
 -12   2   9      183.46      194.88      4.26 o 
 -11   2   9      204.78      205.95      4.11 o 
 -10   2   9      143.62      150.67      3.54 o 
  -9   2   9     2000.98     1989.36     20.76 o 
  -8   2   9      480.26      492.64      6.46 o 
  -7   2   9      320.14      362.88      7.24 o 
  -6   2   9     1488.55     1502.68     14.66 o 
  -5   2   9     1175.39     1195.35     12.84 o 
  -4   2   9      693.81      697.58      8.13 o 
  -3   2   9       49.49       40.66      2.09 o 
  -2   2   9       69.64       68.49      2.10 o 
  -1   2   9      118.58      130.16      2.64 o 
   0   2   9      563.81      585.86     12.35 o 
   1   2   9      693.37      707.85      8.54 o 
   2   2   9     1510.15     1476.50     15.90 o 
   3   2   9      585.17      590.14      7.64 o 
   4   2   9      797.95      815.43      9.81 o 
   5   2   9      123.30      126.67      3.77 o 
   6   2   9       14.21       15.47      2.34 o 
   7   2   9        7.44       12.51      2.46 o 
   8   2   9       66.37       75.46      3.45 o 
   9   2   9      259.95      261.21      5.43 o 
  10   2   9      257.52      273.95      5.63 o 
  11   2   9      363.56      386.11      6.71 o 
  12   2   9      573.91      582.67      8.75 o 
  13   2   9       67.08       62.47      3.61 o 
  14   2   9      381.39      371.40      8.31 o 
  15   2   9        2.99        5.85      5.68 o 
  16   2   9        1.44       -1.41      4.13 o 
  17   2   9        6.82        7.42      4.47 o 
  18   2   9       49.12       50.93      5.34 o 
 -20   3   9     1074.90     1093.38     18.82 o 
 -19   3   9      834.21      844.09     19.26 o 
 -18   3   9      461.55      468.25      9.18 o 
 -17   3   9       46.17       50.77      3.74 o 
 -16   3   9       32.45       30.91      3.06 o 
 -15   3   9        4.02        0.37      2.56 o 
 -14   3   9      319.81      359.30      6.50 o 
 -13   3   9      571.02      605.00      8.67 o 
 -12   3   9     1659.43     1674.61     18.63 o 
 -11   3   9     1474.32     1559.24     17.48 o 
 -10   3   9     1144.53     1134.68     13.34 o 
  -9   3   9      377.51      379.62      6.24 o 
  -8   3   9      627.46      589.11      8.12 o 
  -7   3   9        5.89       -2.42      4.10 o 
  -6   3   9      139.86      129.96      9.80 o 
  -5   3   9      495.10      525.29      8.89 o 
  -4   3   9     1709.91     1722.36     18.76 o 
  -3   3   9      659.41      690.28      9.01 o 
  -2   3   9     1557.72     1578.38     17.42 o 
  -1   3   9      625.39      620.44      8.34 o 
   0   3   9      310.89      303.13      6.20 o 
   1   3   9       76.91       61.98      3.03 o 
   2   3   9      219.91      177.72      4.60 o 
   3   3   9       88.02      104.49      4.03 o 
   4   3   9      306.80      321.21      5.93 o 
   5   3   9      414.68      428.04      7.01 o 
   6   3   9      907.10      949.95     11.90 o 
   7   3   9      941.59      949.74     12.03 o 
   8   3   9      224.47      224.01      5.49 o 
   9   3   9      244.40      230.48      5.56 o 
  10   3   9      210.11      197.32      6.05 o 
  11   3   9       25.50       24.93      4.45 o 
  12   3   9      110.46      125.67     11.21 o 
  13   3   9      101.88      102.94      9.00 o 
  14   3   9      643.84      677.42     13.61 o 
  15   3   9       18.94       27.15      4.76 o 
 -15   4   9      426.61      453.86     16.73 o 
 -14   4   9      941.15      922.17     16.54 o 
 -13   4   9      525.66      522.67      9.46 o 
 -12   4   9       41.26       32.14      3.71 o 
 -11   4   9       79.08       94.66      6.04 o 
 -10   4   9       16.06       20.14      3.47 o 
  -9   4   9     1037.16     1121.81     15.61 o 
  -8   4   9      888.71      909.19     13.24 o 
  -7   4   9      551.64      545.75      9.46 o 
  -6   4   9      418.88      407.11      7.99 o 
  -5   4   9      634.25      613.06     10.06 o 
  -4   4   9      327.73      297.11      6.88 o 
  -3   4   9       12.06       -3.02      3.02 o 
  -2   4   9       15.37       13.46      3.28 o 
  -1   4   9       20.31       22.50      3.47 o 
   0   4   9      408.32      439.94      8.49 o 
   1   4   9      460.81      514.71     10.29 o 
   2   4   9      521.48      593.84     10.19 o 
   3   4   9      540.02      541.48      9.69 o 
   4   4   9     1172.93     1123.33     15.92 o 
   5   4   9       38.66       26.68      3.90 o 
   6   4   9       16.50       20.19      4.31 o 
   7   4   9        0.37       -4.09      4.09 o 
   8   4   9       86.19      111.73      6.74 o 
   9   4   9      276.29      313.29     20.36 o 
  10   4   9      158.38      155.52      7.55 o 
 -23   0  10     3092.92     3272.17     65.67 o 
 -22   0  10      897.12      974.01     23.36 o 
 -21   0  10     1057.30     1121.77     25.89 o 
 -20   0  10     1007.58     1002.43     23.05 o 
 -19   0  10        7.30       16.73      4.74 o 
 -18   0  10      185.08      210.27      9.16 o 
 -17   0  10      999.62      954.98     16.00 o 
 -16   0  10     2800.38     2797.14     32.69 o 
 -15   0  10     4478.58     4466.33     50.74 o 
 -14   0  10     2253.83     2349.22     49.88 o 
 -13   0  10     2067.95     2119.89     30.91 o 
 -12   0  10     1277.21     1272.67     19.23 o 
 -11   0  10      817.36      789.99     12.79 o 
 -10   0  10      393.85      367.66     11.84 o 
  -9   0  10     1059.14     1043.70     31.89 o 
  -8   0  10        7.99        6.16      1.40 o 
  -7   0  10     1960.23     1730.17     36.62 o 
  -6   0  10     3072.49     2780.90     57.78 o 
  -5   0  10     4717.76     4416.67     90.93 o 
  -4   0  10     3788.53     3562.64     73.56 o 
  -3   0  10      857.31      800.05     17.68 o 
  -2   0  10      571.52      556.21     24.73 o 
  -1   0  10      657.38      700.32     11.84 o 
   0   0  10       96.49       86.82      4.74 o 
   1   0  10     3573.73     3623.89     68.51 o 
   2   0  10     1654.89     1704.91     33.47 o 
   3   0  10     1266.10     1297.31     26.21 o 
   4   0  10     2017.06     2099.25     41.36 o 
   5   0  10     1125.15     1132.82     24.00 o 
   6   0  10      410.47      412.34     11.37 o 
   7   0  10       71.29       85.25      6.31 o 
   8   0  10        1.93       -0.32      4.10 o 
   9   0  10      103.92       97.56      6.63 o 
  10   0  10      198.58      192.91      8.84 o 
  11   0  10      435.06      477.69     13.89 o 
  12   0  10      989.18     1040.00     24.31 o 
  13   0  10     2425.36     2410.24     49.57 o 
  14   0  10      712.01      688.28     18.31 o 
  15   0  10        9.00       14.21      5.68 o 
  16   0  10        0.32        0.32      5.37 o 
  17   0  10        2.06        5.68      5.68 o 
  18   0  10        1.84        5.37      5.68 o 
 -23   1  10        0.34       -1.84      3.09 o 
 -22   1  10      280.81      279.76      6.84 o 
 -21   1  10     1010.05     1027.68     12.54 o 
 -20   1  10     1365.32     1353.51     21.95 o 
 -19   1  10     2572.64     2596.68     31.29 o 
 -18   1  10     2024.27     2083.14     29.54 o 
 -17   1  10      950.78      963.34     14.53 o 
 -16   1  10      958.92      990.05     13.32 o 
 -15   1  10        8.90       17.90      2.57 o 
 -14   1  10        3.13        5.66      2.97 o 
 -13   1  10      515.56      506.00      9.95 o 
 -12   1  10     1140.95     1080.39     13.60 o 
 -11   1  10     3994.46     3911.07     55.72 o 
 -10   1  10     2232.91     2189.53     31.92 o 
  -9   1  10     2786.04     2740.56     43.89 o 
  -8   1  10     1873.80     1837.27     38.99 o 
  -7   1  10      115.46      107.70      4.54 o 
  -6   1  10        0.59       -2.46      2.46 o 
  -5   1  10       18.69        8.49      2.78 o 
  -4   1  10      344.27      317.11      6.78 o 
  -3   1  10     1904.96     1842.71     31.26 o 
  -2   1  10     2046.17     1975.66     28.80 o 
  -1   1  10     2087.04     2086.88     30.37 o 
   0   1  10     1461.58     1444.00     36.62 o 
   1   1  10     1315.10     1277.45     16.75 o 
   2   1  10      412.20      402.09      6.17 o 
   3   1  10        2.07        4.25      2.13 o 
   4   1  10        3.89        4.98      2.88 o 
   5   1  10      348.58      359.92      6.28 o 
   6   1  10     1123.64     1170.06     23.37 o 
   7   1  10     1181.21     1188.26     15.35 o 
   8   1  10      996.56     1042.23     17.78 o 
   9   1  10      611.88      641.48      9.94 o 
  10   1  10      879.24      898.72     22.81 o 
  11   1  10        1.15        0.89      3.06 o 
  12   1  10      101.19       95.01      4.66 o 
  13   1  10      220.66      248.00      6.47 o 
  14   1  10       65.09       74.80      4.34 o 
  15   1  10      165.87      183.07      6.38 o 
  16   1  10      357.17      397.41      8.54 o 
  17   1  10      444.17      441.52     10.60 o 
  18   1  10      181.58      191.13      7.70 o 
 -21   2  10      905.47      951.45     14.09 o 
 -20   2  10      145.79      152.99      5.60 o 
 -19   2  10       12.19       17.95      3.31 o 
 -18   2  10      184.16      177.18      5.46 o 
 -17   2  10      129.06      118.24      4.87 o 
 -16   2  10      802.12      789.54     11.63 o 
 -15   2  10     1097.16     1046.58     14.21 o 
 -14   2  10     1100.01     1095.40     14.58 o 
 -13   2  10      917.49      944.59     13.90 o 
 -12   2  10      727.08      673.90      8.56 o 
 -11   2  10      120.57      121.08      3.30 o 
 -10   2  10        7.11        5.74      2.89 o 
  -9   2  10       82.55       87.77      5.73 o 
  -8   2  10      498.46      474.55     11.17 o 
  -7   2  10      547.05      528.41     16.05 o 
  -6   2  10     2253.87     2232.68     41.94 o 
  -5   2  10      815.03      793.64     11.06 o 
  -4   2  10     1365.27     1330.99     17.02 o 
  -3   2  10      252.80      223.21      9.97 o 
  -2   2  10       24.00       16.20      2.45 o 
  -1   2  10        0.03       -1.36      2.21 o 
   0   2  10      199.04      211.30      3.88 o 
   1   2  10      284.38      290.64      4.72 o 
   2   2  10      177.40      189.98      4.08 o 
   3   2  10      942.79      969.41     11.25 o 
   4   2  10     1424.05     1375.98     15.19 o 
   5   2  10      689.05      657.14      8.54 o 
   6   2  10       14.35       13.48      2.47 o 
   7   2  10       70.45       58.63      3.00 o 
   8   2  10        3.59        2.07      2.50 o 
   9   2  10      153.72      162.36      4.62 o 
  10   2  10      157.19      173.54      4.87 o 
  11   2  10      133.61      130.83      4.71 o 
  12   2  10      570.72      597.18      8.99 o 
  13   2  10      201.92      200.25      9.92 o 
  14   2  10      237.73      245.13      8.03 o 
  15   2  10       54.81       50.30      5.12 o 
  16   2  10        6.18        4.65      4.35 o 
 -18   3  10      446.55      438.24      9.93 o 
 -17   3  10       51.80       55.20      4.01 o 
 -16   3  10       36.57       37.10      3.11 o 
 -15   3  10       20.52       21.10      2.77 o 
 -14   3  10        4.32        1.21      2.53 o 
 -13   3  10        2.39        1.06      2.60 o 
 -12   3  10       89.29       86.55      3.75 o 
 -11   3  10      529.49      538.68      7.83 o 
 -10   3  10      233.99      221.91      4.87 o 
  -9   3  10      375.93      378.23      6.10 o 
  -8   3  10      404.29      391.25      6.18 o 
  -7   3  10       71.12       53.33      2.91 o 
  -6   3  10       39.49       40.74      2.54 o 
  -5   3  10        9.06        8.75      2.29 o 
  -4   3  10        3.56        3.76      2.15 o 
  -3   3  10      166.58      180.61      4.36 o 
  -2   3  10      349.17      373.32      6.05 o 
  -1   3  10       86.43       76.96      3.46 o 
   0   3  10      293.44      286.40      5.44 o 
   1   3  10      210.32      218.32      4.92 o 
   2   3  10        6.19        5.89      2.54 o 
   3   3  10        6.26        6.38      2.78 o 
   4   3  10        1.00       -0.99      2.56 o 
   5   3  10        1.32        2.18      2.63 o 
   6   3  10      347.54      355.19      6.53 o 
   7   3  10      107.03      123.84      4.68 o 
   8   3  10      116.64      123.07      4.77 o 
   9   3  10      179.09      170.20      5.15 o 
  10   3  10       25.39       18.67      4.74 o 
  11   3  10        4.61        8.30      4.09 o 
  12   3  10        2.62       -4.00      4.00 o 
 -11   4  10       10.50       10.53      3.24 o 
 -10   4  10        3.42        4.30      3.19 o 
  -9   4  10       24.65       28.35      3.43 o 
  -8   4  10        0.48        3.13      3.05 o 
  -7   4  10       96.46      105.82      4.90 o 
  -6   4  10       12.61       14.55      3.24 o 
  -5   4  10        0.96        3.41      3.10 o 
  -4   4  10        0.17       -0.07      3.09 o 
  -3   4  10       58.68       57.58      3.70 o 
  -2   4  10        1.17       -0.67      3.05 o 
  -1   4  10       15.86       14.90      3.19 o 
   0   4  10        0.11       -3.06      3.06 o 
   1   4  10        0.80        5.34      3.24 o 
   2   4  10        0.79        4.01      3.35 o 
   3   4  10       31.86       33.03      3.76 o 
   4   4  10       71.62       77.06      4.41 o 
   5   4  10       25.07       30.76      4.62 o 
   6   4  10       25.02       22.44      6.00 o 
 -21   1  11      155.08      168.34      7.36 o 
 -20   1  11       20.12       27.16      3.22 o 
 -19   1  11       78.26       91.76      8.01 o 
 -18   1  11      179.79      196.38      7.67 o 
 -17   1  11      493.14      502.71      8.27 o 
 -16   1  11      112.85      125.69      4.43 o 
 -15   1  11      259.27      258.74      5.40 o 
 -14   1  11       13.27       15.01      5.84 o 
 -13   1  11       13.80       14.35      3.41 o 
 -12   1  11       56.68       49.04      3.79 o 
 -11   1  11      218.25      206.43      6.06 o 
 -10   1  11      167.59      165.89      6.51 o 
  -9   1  11      823.28      797.47     26.05 o 
  -8   1  11       16.81       19.85      3.32 o 
  -7   1  11        4.34        1.24      2.65 o 
  -6   1  11      224.26      222.21     11.05 o 
  -5   1  11       83.13       69.54      4.09 o 
  -4   1  11       69.23       59.22      3.95 o 
  -3   1  11      236.80      236.59      5.89 o 
  -2   1  11        3.45        0.54      2.56 o 
  -1   1  11      483.06      487.40     19.10 o 
   0   1  11      114.20      106.68      9.31 o 
   1   1  11      174.54      173.97      5.68 o 
   2   1  11      399.96      389.47      5.98 o 
   3   1  11        3.51        8.23      2.60 o 
   4   1  11       65.27       61.25      3.30 o 
   5   1  11        1.15        1.14      2.37 o 
   6   1  11        1.07        0.66      2.46 o 
   7   1  11      117.84      125.06      4.60 o 
   8   1  11        5.95        4.49      2.72 o 
   9   1  11      119.35      143.03      7.07 o 
  10   1  11        0.38        0.21      2.91 o 
  11   1  11      131.80      135.85      5.38 o 
  12   1  11       43.09       36.99      3.65 o 
  13   1  11       26.09       22.90      3.59 o 
  14   1  11       47.26       47.23      4.03 o 
  15   1  11      208.26      231.53     10.59 o 
 -19   2  11       14.01       15.08      6.31 o 
 -18   2  11        2.18        3.73      4.40 o 
 -17   2  11       96.30       90.03      6.14 o 
 -16   2  11      139.20      147.13      6.97 o 
 -15   2  11      343.26      337.49      9.31 o 
 -14   2  11      511.28      532.28     11.55 o 
 -13   2  11      703.22      719.13     13.98 o 
 -12   2  11      491.41      492.46      8.47 o 
 -11   2  11      488.74      507.35      8.53 o 
 -10   2  11       43.90       36.02      2.97 o 
  -9   2  11        2.96        0.65      2.33 o 
  -8   2  11       28.54       27.34      2.72 o 
  -7   2  11      204.24      198.30      7.44 o 
  -6   2  11      448.71      412.33      9.44 o 
  -5   2  11      644.66      655.18      9.64 o 
  -4   2  11      196.45      191.20      5.18 o 
  -3   2  11     1115.03     1122.08     15.18 o 
  -2   2  11       67.65       64.50      5.31 o 
  -1   2  11       53.96       49.05      4.64 o 
   0   2  11        3.68       -1.42      2.46 o 
   1   2  11       76.72       83.65      4.12 o 
   2   2  11       35.88       41.33      2.51 o 
   3   2  11      206.75      212.77      4.38 o 
   4   2  11      299.32      304.65      5.34 o 
   5   2  11      367.03      363.14      5.96 o 
   6   2  11      328.77      340.30      5.89 o 
   7   2  11       55.46       52.55      3.04 o 
   8   2  11       86.47       79.76      3.74 o 
   9   2  11       27.46       29.57      2.99 o 
  10   2  11       26.78       22.93      3.08 o 
  11   2  11       62.78       70.00      3.65 o 
  12   2  11      132.30      141.84      5.74 o 
  13   2  11      244.51      261.80     10.42 o 
 -14   3  11        0.32       -1.82      3.19 o 
 -13   3  11        3.19        2.27      3.24 o 
 -12   3  11       44.80       48.34      3.93 o 
 -11   3  11      432.18      470.22      8.96 o 
 -10   3  11      770.68      764.29     12.07 o 
  -9   3  11      532.28      530.57      9.44 o 
  -8   3  11      753.39      774.67     11.96 o 
  -7   3  11       67.49       53.45      3.74 o 
  -6   3  11      322.92      289.29      6.77 o 
  -5   3  11      144.48      114.70      5.60 o 
  -4   3  11        0.15       -2.97      2.97 o 
  -3   3  11      163.35      164.40      5.58 o 
  -2   3  11      427.84      462.54      8.63 o 
  -1   3  11      446.44      458.45      8.93 o 
   0   3  11      301.80      309.50      7.08 o 
   1   3  11      515.37      534.57      7.66 o 
   2   3  11      244.50      246.82      5.23 o 
   3   3  11      105.30      105.55      4.21 o 
   4   3  11       29.28       15.92      2.77 o 
   5   3  11        0.32       -1.74      2.68 o 
   6   3  11      126.63      151.37      4.93 o 
   7   3  11      217.64      234.75      5.63 o 
   8   3  11       54.14       65.21      4.13 o 
   9   3  11      364.38      378.87     14.52 o 
 -17   0  12      442.45      424.33     13.89 o 
 -16   0  12      200.04      195.75      9.79 o 
 -15   0  12      204.39      207.43      9.47 o 
 -14   0  12      601.61      589.46     16.10 o 
 -13   0  12     1985.63     1966.65     43.25 o 
 -12   0  12     1399.72     1372.77     31.26 o 
 -11   0  12     1835.44     1700.81     37.57 o 
 -10   0  12      827.19      798.15     19.26 o 
  -9   0  12      517.12      470.75     12.63 o 
  -8   0  12       20.43       11.05      3.47 o 
  -7   0  12      795.24      719.85     16.73 o 
  -6   0  12       61.87       44.83      4.74 o 
  -5   0  12      113.86       86.51      5.05 o 
  -4   0  12      606.87      530.42     12.94 o 
  -3   0  12     2230.90     2106.52     44.83 o 
  -2   0  12      885.89      805.41     18.63 o 
  -1   0  12      779.21      699.01     16.73 o 
   0   0  12      323.02      295.20      9.47 o 
   1   0  12        5.91        6.49      2.27 o 
   2   0  12        7.11        7.63      2.43 o 
   3   0  12      290.95      323.89      6.82 o 
   4   0  12      682.26      703.59     12.09 o 
   5   0  12     1155.97     1171.99     30.63 o 
   6   0  12       39.56       45.46      5.05 o 
   7   0  12     1255.81     1293.52     27.47 o 
   8   0  12       61.24       52.73      5.68 o 
   9   0  12       54.07       56.51      6.00 o 
  10   0  12        0.36       -3.16      4.74 o 
  11   0  12       16.31       30.31      5.68 o 
  12   0  12        7.55       12.00      5.37 o 
 -17   1  12      912.33      857.79     15.42 o 
 -16   1  12     1208.81     1191.64     24.00 o 
 -15   1  12      869.99      877.27     15.28 o 
 -14   1  12      346.21      335.73      8.18 o 
 -13   1  12      248.73      250.52      6.97 o 
 -12   1  12        3.28        2.53      3.03 o 
 -11   1  12      111.19      107.18      5.01 o 
 -10   1  12      337.26      322.43      7.50 o 
  -9   1  12     1250.41     1218.09     18.83 o 
  -8   1  12      668.65      616.91     10.83 o 
  -7   1  12     1020.91      973.81     26.84 o 
  -6   1  12      753.41      698.44     11.73 o 
  -5   1  12     1328.98     1279.73     38.36 o 
  -4   1  12        1.26        1.30      2.65 o 
  -3   1  12        2.33       -2.12      2.65 o 
  -2   1  12       74.93       73.08      4.31 o 
  -1   1  12      592.62      607.57     10.88 o 
   0   1  12      656.32      666.00     19.42 o 
   1   1  12      472.60      474.80     11.52 o 
   2   1  12      567.33      590.00     17.21 o 
   3   1  12      439.80      423.70     16.58 o 
   4   1  12      327.32      316.28     12.00 o 
   5   1  12       35.32       28.93      2.67 o 
   6   1  12        3.17        8.77      2.64 o 
   7   1  12       98.82      113.40      4.57 o 
   8   1  12      132.72      151.98      5.00 o 
   9   1  12      312.62      343.76      7.06 o 
  10   1  12      151.75      161.46      5.37 o 
  11   1  12      237.82      249.76      9.45 o 
 -15   2  12       40.16       38.93      4.89 o 
 -14   2  12      140.01      148.31      6.88 o 
 -13   2  12      386.57      386.30     10.73 o 
 -12   2  12      770.62      742.28     14.07 o 
 -11   2  12      316.79      295.65      6.29 o 
 -10   2  12      740.81      723.08     10.64 o 
  -9   2  12       92.97       77.13      3.55 o 
  -8   2  12       14.20        9.27      3.64 o 
  -7   2  12       12.55        8.38      3.64 o 
  -6   2  12      293.48      307.12      8.52 o 
  -5   2  12      117.42      105.59      5.75 o 
  -4   2  12      422.78      422.69      9.31 o 
  -3   2  12      455.55      452.92      8.67 o 
  -2   2  12      459.58      440.93      7.45 o 
  -1   2  12      306.34      297.20      6.11 o 
   0   2  12       23.63       18.86      2.81 o 
   1   2  12        0.23        2.02      2.69 o 
   2   2  12       10.83       14.56      2.97 o 
   3   2  12      106.72      119.65      4.73 o 
   4   2  12       65.83       77.61      5.00 o 
   5   2  12      151.04      166.09      5.57 o 
   6   2  12      354.05      362.36     10.77 o 
   7   2  12      388.25      377.76      6.46 o 
   8   2  12       39.78       38.38      3.14 o 
  -8   3  12      194.56      206.50      6.12 o 
  -7   3  12      101.02      115.19      8.47 o 
  -6   3  12      214.16      196.54      5.91 o 
  -5   3  12      103.37       85.11      4.88 o 
  -4   3  12        0.17       -1.43      3.00 o 
  -3   3  12       13.62       11.22      4.20 o 
  -2   3  12       12.36       12.93      3.32 o 
  -1   3  12       26.27       33.56      3.65 o 
   0   3  12      156.98      159.24      5.76 o 
   1   3  12       15.06       15.84      3.51 o 
   2   3  12       11.64        7.19      3.42 o 
 -13   1  13      153.66      146.18      9.16 o 
 -12   1  13        5.46       -0.63      5.05 o 
 -11   1  13        9.68        8.52      5.37 o 
 -10   1  13       31.04       34.41      5.68 o 
  -9   1  13       76.77       59.04      6.00 o 
  -8   1  13       87.44       76.41      7.58 o 
  -7   1  13      236.78      227.32      9.79 o 
  -6   1  13       20.94       12.94      4.74 o 
  -5   1  13        1.20       -1.26      4.42 o 
  -4   1  13        9.00        3.79      4.42 o 
  -3   1  13      121.14      115.87      7.26 o 
  -2   1  13        2.36        1.89      4.42 o 
  -1   1  13       34.83       36.31      5.37 o 
   0   1  13        0.71       -1.92      2.88 o 
   1   1  13       23.12       26.33      3.41 o 
   2   1  13       37.00       32.91      3.64 o 
   3   1  13      159.40      161.19      5.98 o 
   4   1  13       15.12       11.93      3.55 o 
   5   1  13      189.10      177.63      6.56 o 
   6   1  13       34.53       37.44      6.16 o 
  -8   2  13        1.93        2.02      3.72 o 
  -7   2  13        2.29       -3.49      3.49 o 
  -6   2  13        4.44        0.79      3.49 o 
  -5   2  13       10.62        1.96      3.72 o 
  -4   2  13       99.27      103.05      5.84 o 
  -3   2  13      344.97      334.15      6.34 o 
  -2   2  13      192.96      216.07      5.41 o 
  -1   2  13      143.91      130.48      4.68 o 
   0   2  13      174.10      177.49      5.13 o 
   1   2  13       41.74       37.37      3.28 o 
                                                 
